# Supplementary material for: Cortical and subcortical signatures of conscious object recognition
Source: Nat Commun. 2021 May 18;12:2930. doi: 10.1038/s41467-021-23266-x (PMC8131711; doi:10.1038/s41467-021-23266-x)
Supplement: Supplementary file 4 — Source Data [file 41467_2021_23266_MOESM4_ESM.xls]

## Sheet: 1F
Subject	% real images recognized	% scrambled images recognized
1	40.6667	20
2	26.6667	25
3	33	26.6667
4	51.6667	10
5	56.3333	40
6	54.5833	8.33333
7	41.6667	25
8	76.6667	58.3333
9	35.3333	33.3333
10	54.6667	6.66667
11	51.3333	43.3333
12	40.3333	43.3333
13	38.6667	28.3333
14	44	11.6667
15	25.6667	13.3333
16	61.3333	23.3333
17	69.3333	35
18	46.6667	16.6667
19	56	1.66667
20	56.3889	29.1667
21	46	33.3333
22	43.6667	38.3333
23	34	16.6667
24	43.3333	53.3333
25	71.6667	58.3333

## Sheet: 1G
Subject	% correct categorization, real recognized images	% correct categorization, real unrecognized images	% correct categorization, scrambled recognized images	% correct categorization, scrambled unrecognized images	number of recognized scrambled images
1	65.5738	21.0526	58.3333	15.2174	12
2	68.75	22.7273	66.6667	36.1111	12
3	86.8687	31.3433	50	34.0909	16
4	83.871	33.3333	66.6667	31.4815	6
5	73.9645	34.1085	62.5	29.4118	24
6	95.4198	56.4815	25	38.6364	4
7	79.2	40.4624	40	22.2222	15
8	74.3478	14.2857	57.1429	24	35
9	57.5472	23.1959	85	27.5	20
10	96.9512	43.7037	100	48.2143	4
11	85.0649	25.7353	50	21.875	26
12	66.1157	23.6025	46.1538	19.3548	26
13	66.3793	24.5283	52.9412	8.33333	17
14	83.3333	41.3174	71.4286	50.9434	7
15	76.6234	24.0909	62.5	26.9231	8
16	91.3043	38.7931	85.7143	28.2609	14
17	81.7308	25	71.4286	30.7692	21
18	90.7143	34.5912	80	28	10
19	94.6429	51.5152	100	32.2034	1
20	90.1478	40.3846	76.1905	41.1765	21
21	78.9855	32.4841	50	27.5	20
22	71.7557	31.1377	60.8696	18.9189	23
23	79.4118	30.2564	50	50	10
24	63.8462	25.4438	71.875	14.2857	32
25	66.5116	29.4118	42.8571	24	35

## Sheet: 3B
Subject	ROI	% signal change, recognized real objects	% signal change, unrecognized real objects
1	'brainstem'	1.06601	0.389854
1	'visual'	0.725855	0.592076
1	'L IPS'	0.486471	0.47699
1	'R IPS'	0.848773	0.704309
1	'aPCC'	0.448963	0.283371
1	'ACC'	1.30481	0.81296
1	'L aIns'	1.45884	0.697258
1	'R aIns'	1.18293	0.594811
1	'R IFJ'	0.558827	0.672119
1	'L MFG'	0.951936	0.536417
1	'R MFG'	1.01727	0.827404
1	'R OFC'	1.37898	0.754775
1	'L HC'	-0.809755	-0.247314
1	'R HC'	-1.39402	-0.40329
1	'L AG'	-0.492289	-0.071435
1	'R AG'	-0.744073	-0.135279
1	'PCC'	-0.912637	-0.752828
1	'L STG'	0.0959933	0.0193099
1	'R STG'	-0.43362	0.0229802
1	'L SFG'	0.206115	-0.077956
1	'R SFG'	0.957725	0.370113
1	'mPFC'	0.188004	-0.18813
1	'thalamus'	0.17546	-0.0354398
1	'BG'	0.578877	-0.0453075
2	'brainstem'	-0.106972	-0.135956
2	'visual'	0.867937	0.514916
2	'L IPS'	2.04649	1.10488
2	'R IPS'	2.36777	0.815584
2	'aPCC'	1.56265	0.599874
2	'ACC'	1.52796	0.803741
2	'L aIns'	1.77279	0.613472
2	'R aIns'	1.83921	0.317611
2	'R IFJ'	2.63087	1.34811
2	'L MFG'	1.319	1.02471
2	'R MFG'	1.28423	0.213063
2	'R OFC'	1.24327	0.285266
2	'L HC'	-0.921596	-0.191882
2	'R HC'	-0.999147	-0.112588
2	'L AG'	-1.88446	-0.477688
2	'R AG'	-0.792276	0.140207
2	'PCC'	-1.70376	-0.308111
2	'L STG'	-0.240122	0.155616
2	'R STG'	-0.618801	-0.199537
2	'L SFG'	-1.28531	-0.450276
2	'R SFG'	-0.55731	0.0475721
2	'mPFC'	-1.95393	-0.611355
2	'thalamus'	-0.0076392	-0.0543277
2	'BG'	-0.221962	-0.163755
3	'brainstem'	1.02837	0.545118
3	'visual'	2.1704	1.25184
3	'L IPS'	2.0427	1.18852
3	'R IPS'	2.26927	1.33989
3	'aPCC'	1.66825	1.03984
3	'ACC'	2.38618	1.66889
3	'L aIns'	1.92565	1.5682
3	'R aIns'	3.64251	2.37478
3	'R IFJ'	3.44317	2.23086
3	'L MFG'	2.07369	1.2127
3	'R MFG'	2.17286	1.16653
3	'R OFC'	2.97423	1.92358
3	'L HC'	-0.808084	-0.459444
3	'R HC'	-0.659701	-0.288784
3	'L AG'	-2.12099	-1.20443
3	'R AG'	-0.926515	-0.593673
3	'PCC'	-1.34931	-0.521892
3	'L STG'	-0.62884	-0.25666
3	'R STG'	-0.725335	-0.0202452
3	'L SFG'	-2.27239	-1.1443
3	'R SFG'	0.278656	0.149753
3	'mPFC'	-0.956572	-0.273558
3	'thalamus'	1.22943	0.826605
3	'BG'	0.328648	0.41227
4	'brainstem'	0.984385	0.434726
4	'visual'	1.4288	1.51385
4	'L IPS'	1.90324	1.30787
4	'R IPS'	1.91783	1.41841
4	'aPCC'	1.948	0.711968
4	'ACC'	1.58137	1.05823
4	'L aIns'	1.59163	1.72945
4	'R aIns'	1.57665	1.60955
4	'R IFJ'	2.55532	2.11978
4	'L MFG'	1.09537	1.13642
4	'R MFG'	0.906016	0.507863
4	'R OFC'	1.40312	1.40954
4	'L HC'	-1.00171	0.759392
4	'R HC'	-1.2163	0.792798
4	'L AG'	-0.795699	0.97324
4	'R AG'	-1.3306	0.235108
4	'PCC'	-0.873529	0.868073
4	'L STG'	-1.00912	1.11589
4	'R STG'	-0.575076	0.675358
4	'L SFG'	-0.693454	-0.101685
4	'R SFG'	-0.577872	0.488137
4	'mPFC'	-0.929674	0.3926
4	'thalamus'	1.24568	0.776363
4	'BG'	0.930988	0.411386
5	'brainstem'	0.214402	-0.00210594
5	'visual'	0.964482	0.852182
5	'L IPS'	1.40775	1.08291
5	'R IPS'	1.41933	1.2293
5	'aPCC'	1.1426	0.462357
5	'ACC'	1.07931	0.606221
5	'L aIns'	0.304863	0.589704
5	'R aIns'	0.132103	0.388546
5	'R IFJ'	1.87433	1.54637
5	'L MFG'	1.16133	0.877557
5	'R MFG'	0.58937	0.52555
5	'R OFC'	-0.0340815	0.0851103
5	'L HC'	-0.548145	0.00709837
5	'R HC'	-0.503895	0.0119939
5	'L AG'	-1.13817	-0.570667
5	'R AG'	-0.510568	-0.192527
5	'PCC'	-0.874949	-0.543565
5	'L STG'	-0.399462	0.176819
5	'R STG'	-0.27983	0.194733
5	'L SFG'	-0.624865	-0.401723
5	'R SFG'	-0.0783898	-0.0408493
5	'mPFC'	-0.564708	-0.574634
5	'thalamus'	0.410674	-0.0595871
5	'BG'	0.253319	0.0750077
6	'brainstem'	0.0479289	0.211567
6	'visual'	1.51003	1.37267
6	'L IPS'	1.40423	1.62469
6	'R IPS'	1.15381	1.54524
6	'aPCC'	1.33183	1.16155
6	'ACC'	1.28372	1.62658
6	'L aIns'	1.67489	2.26593
6	'R aIns'	1.45424	1.85668
6	'R IFJ'	0.376326	0.75017
6	'L MFG'	1.07762	2.1152
6	'R MFG'	-0.337947	0.308263
6	'R OFC'	1.09338	1.55946
6	'L HC'	-0.359867	0.0934669
6	'R HC'	-0.580415	-0.0401904
6	'L AG'	-1.14192	-0.737778
6	'R AG'	-1.32418	-0.845179
6	'PCC'	-1.66211	-1.3476
6	'L STG'	-0.792841	-0.155148
6	'R STG'	-0.306195	0.246489
6	'L SFG'	-1.08225	-0.298481
6	'R SFG'	-0.893623	-0.277102
6	'mPFC'	-0.774123	-0.529494
6	'thalamus'	0.582833	0.48901
6	'BG'	0.47109	0.427855
7	'brainstem'	0.208161	-0.137767
7	'visual'	1.67544	0.70789
7	'L IPS'	1.40171	0.65029
7	'R IPS'	1.28583	0.880016
7	'aPCC'	0.661763	0.243317
7	'ACC'	0.935026	0.430674
7	'L aIns'	1.31325	0.503902
7	'R aIns'	1.8575	1.05501
7	'R IFJ'	1.68719	1.06722
7	'L MFG'	0.587756	0.107349
7	'R MFG'	1.90932	0.943569
7	'R OFC'	1.42644	0.813054
7	'L HC'	0.0214557	-0.0430563
7	'R HC'	0.137823	0.0131453
7	'L AG'	-0.550755	-1.01527
7	'R AG'	-1.21295	-0.969057
7	'PCC'	-1.46557	-1.13756
7	'L STG'	0.00924996	0.0646454
7	'R STG'	0.309145	-0.248019
7	'L SFG'	-0.672238	-0.764438
7	'R SFG'	-0.210426	-0.273429
7	'mPFC'	-0.97111	-0.585482
7	'thalamus'	0.366909	0.127323
7	'BG'	0.403025	0.086008
8	'brainstem'	0.527786	0.129872
8	'visual'	2.3326	1.06913
8	'L IPS'	1.39038	0.506709
8	'R IPS'	1.89331	1.03572
8	'aPCC'	1.3916	0.797019
8	'ACC'	1.58238	1.17507
8	'L aIns'	1.3328	1.37676
8	'R aIns'	1.66949	2.35637
8	'R IFJ'	2.22042	1.7612
8	'L MFG'	1.37457	0.525249
8	'R MFG'	1.85145	1.26499
8	'R OFC'	1.74227	2.0301
8	'L HC'	0.171251	-0.0435761
8	'R HC'	0.429255	0.227307
8	'L AG'	0.204671	-0.225126
8	'R AG'	0.165725	0.170534
8	'PCC'	-0.0869194	-0.27351
8	'L STG'	0.434707	0.43421
8	'R STG'	0.72983	0.924454
8	'L SFG'	-0.154903	-0.216162
8	'R SFG'	-0.00239686	0.345673
8	'mPFC'	-0.084062	0.335755
8	'thalamus'	0.679569	0.491282
8	'BG'	0.405608	0.48144
9	'brainstem'	0.0689311	-0.0540996
9	'visual'	1.19301	0.183336
9	'L IPS'	1.61974	0.291896
9	'R IPS'	1.62518	0.363322
9	'aPCC'	1.77045	0.298938
9	'ACC'	1.39078	0.306578
9	'L aIns'	1.74709	0.491187
9	'R aIns'	2.18694	0.658987
9	'R IFJ'	1.6106	0.448876
9	'L MFG'	2.39478	0.40262
9	'R MFG'	1.58611	0.351306
9	'R OFC'	2.17338	0.458344
9	'L HC'	-0.800439	-0.12773
9	'R HC'	-1.03592	-0.258731
9	'L AG'	-1.86375	-0.31965
9	'R AG'	-1.47935	-0.404936
9	'PCC'	-2.33861	-0.530817
9	'L STG'	-0.574829	0.00148357
9	'R STG'	-0.645755	-0.0774518
9	'L SFG'	-2.40861	-0.559137
9	'R SFG'	-1.01163	-0.257806
9	'mPFC'	-1.79667	-0.350751
9	'thalamus'	0.462691	0.0647234
9	'BG'	0.334248	-0.0103181
10	'brainstem'	-0.0259349	-0.19667
10	'visual'	2.14321	0.971567
10	'L IPS'	0.918098	0.724408
10	'R IPS'	1.18388	0.830419
10	'aPCC'	0.354237	0.293683
10	'ACC'	1.42127	1.04157
10	'L aIns'	1.43908	1.59747
10	'R aIns'	1.15674	1.4787
10	'R IFJ'	1.44036	1.46352
10	'L MFG'	1.18171	1.02327
10	'R MFG'	0.939183	0.803285
10	'R OFC'	0.852469	1.21907
10	'L HC'	-0.07139	-0.0876928
10	'R HC'	0.00433113	-0.214766
10	'L AG'	-0.471566	-0.201561
10	'R AG'	-0.12931	0.175957
10	'PCC'	-0.379032	0.103924
10	'L STG'	0.366751	0.318714
10	'R STG'	-0.0413915	0.0779338
10	'L SFG'	-0.0701575	0.117071
10	'R SFG'	-0.243384	0.345697
10	'mPFC'	-0.249516	0.091917
10	'thalamus'	0.379499	0.332128
10	'BG'	0.253832	-0.000947713
11	'brainstem'	0.646005	0.391704
11	'visual'	1.37403	0.833982
11	'L IPS'	0.995281	0.718468
11	'R IPS'	1.09183	0.767548
11	'aPCC'	0.868029	0.0157443
11	'ACC'	1.29191	0.951798
11	'L aIns'	2.49847	1.32995
11	'R aIns'	1.55761	1.0259
11	'R IFJ'	3.27469	2.3389
11	'L MFG'	1.25461	0.732008
11	'R MFG'	1.99647	1.20511
11	'R OFC'	1.35865	1.0508
11	'L HC'	-0.187375	0.626954
11	'R HC'	-0.187407	0.627538
11	'L AG'	-0.716142	0.304301
11	'R AG'	-0.651268	0.238449
11	'PCC'	-0.508378	0.323877
11	'L STG'	-0.351909	1.02361
11	'R STG'	-0.386241	0.723498
11	'L SFG'	-0.376617	0.282239
11	'R SFG'	0.536895	0.983138
11	'mPFC'	-0.352168	0.542354
11	'thalamus'	0.800743	0.0345714
11	'BG'	0.592533	0.183858
12	'brainstem'	0.156121	0.0281375
12	'visual'	-0.194181	0.0484855
12	'L IPS'	1.11804	0.401103
12	'R IPS'	0.688836	0.258984
12	'aPCC'	1.06001	0.711652
12	'ACC'	0.0703537	-0.0380033
12	'L aIns'	0.762375	0.24499
12	'R aIns'	0.618492	0.156216
12	'R IFJ'	1.00677	0.236301
12	'L MFG'	0.374944	-0.0559491
12	'R MFG'	0.579842	0.29864
12	'R OFC'	0.474503	0.0665752
12	'L HC'	-1.40722	-0.48908
12	'R HC'	-1.84811	-0.632388
12	'L AG'	-1.0946	-0.15312
12	'R AG'	-1.07853	-0.233314
12	'PCC'	-1.07846	-0.115703
12	'L STG'	-1.11509	-0.365115
12	'R STG'	-1.15533	-0.369586
12	'L SFG'	-0.854456	-0.342911
12	'R SFG'	-0.752306	-0.23873
12	'mPFC'	-1.46972	-0.449161
12	'thalamus'	0.290556	-0.0802008
12	'BG'	0.0620236	-0.0900882
13	'brainstem'	0.886985	0.247503
13	'visual'	0.31572	0.534196
13	'L IPS'	0.548471	0.677397
13	'R IPS'	1.02181	0.549988
13	'aPCC'	1.41579	0.715097
13	'ACC'	1.42698	0.649271
13	'L aIns'	1.0983	0.816807
13	'R aIns'	1.52014	0.958869
13	'R IFJ'	0.736155	0.481117
13	'L MFG'	1.1904	0.651401
13	'R MFG'	2.59899	1.35172
13	'R OFC'	1.25147	0.894503
13	'L HC'	-0.68348	0.149976
13	'R HC'	-1.40283	0.182859
13	'L AG'	-1.53617	-0.119606
13	'R AG'	0.456506	0.483525
13	'PCC'	-0.580618	0.227562
13	'L STG'	-0.388705	0.343076
13	'R STG'	-0.223911	0.29517
13	'L SFG'	-0.584522	0.114867
13	'R SFG'	0.262696	0.436764
13	'mPFC'	-0.62476	0.0943983
13	'thalamus'	1.43643	0.397171
13	'BG'	0.958967	0.303277
14	'brainstem'	-0.0693779	-0.0291507
14	'visual'	1.09223	0.620425
14	'L IPS'	1.03848	0.641456
14	'R IPS'	1.46338	0.746747
14	'aPCC'	0.84781	0.272267
14	'ACC'	0.529699	0.285186
14	'L aIns'	0.685843	0.370798
14	'R aIns'	0.756826	0.416379
14	'R IFJ'	1.26765	0.785682
14	'L MFG'	0.528122	0.449842
14	'R MFG'	0.614068	0.157838
14	'R OFC'	0.952926	0.518826
14	'L HC'	-0.537095	-0.567026
14	'R HC'	-0.452645	-0.564264
14	'L AG'	-0.757967	-0.414505
14	'R AG'	-0.47895	-0.358532
14	'PCC'	-0.864936	-0.534451
14	'L STG'	-0.251719	-0.396446
14	'R STG'	-0.283294	-0.365537
14	'L SFG'	-1.04837	-0.72732
14	'R SFG'	-0.134338	0.0722439
14	'mPFC'	-0.509152	-0.420958
14	'thalamus'	0.182763	0.0719948
14	'BG'	0.233206	-0.14
15	'brainstem'	0.989908	-0.0245715
15	'visual'	0.440514	0.218075
15	'L IPS'	1.3096	0.333568
15	'R IPS'	1.76183	0.550068
15	'aPCC'	1.54504	0.137626
15	'ACC'	1.32514	0.350788
15	'L aIns'	2.69968	1.20017
15	'R aIns'	2.47108	1.04685
15	'R IFJ'	2.04489	0.91973
15	'L MFG'	1.29617	0.317099
15	'R MFG'	1.93775	0.626748
15	'R OFC'	2.17909	0.943102
15	'L HC'	-2.07819	-0.292717
15	'R HC'	-1.87182	-0.141046
15	'L AG'	-1.26455	-0.354911
15	'R AG'	-1.56558	-0.277531
15	'PCC'	-1.60996	-0.333426
15	'L STG'	-1.5819	-0.212147
15	'R STG'	-1.52354	-0.215548
15	'L SFG'	-1.91115	-0.479941
15	'R SFG'	-0.107895	0.148529
15	'mPFC'	-1.49831	-0.400061
15	'thalamus'	1.0498	-0.0537766
15	'BG'	0.295363	0.0234271
16	'brainstem'	0.160639	-0.0169238
16	'visual'	0.808263	0.736485
16	'L IPS'	1.20785	0.706061
16	'R IPS'	0.554128	0.501127
16	'aPCC'	1.12079	0.0198688
16	'ACC'	0.623031	0.343101
16	'L aIns'	0.331445	0.35125
16	'R aIns'	0.743728	1.00801
16	'R IFJ'	0.350307	0.298811
16	'L MFG'	0.890245	0.371016
16	'R MFG'	0.506794	0.348209
16	'R OFC'	0.709246	0.855103
16	'L HC'	-0.82865	-0.165538
16	'R HC'	-0.408767	-0.0568457
16	'L AG'	-0.988111	-0.0825066
16	'R AG'	-0.644067	0.322549
16	'PCC'	-0.415132	-0.301498
16	'L STG'	-0.499295	0.0591385
16	'R STG'	-0.219726	0.205173
16	'L SFG'	-1.1647	-0.412824
16	'R SFG'	-0.504148	0.216305
16	'mPFC'	-0.769456	-0.232166
16	'thalamus'	0.0376383	-0.0393452
16	'BG'	0.0439968	-0.266263
17	'brainstem'	0.295358	0.118873
17	'visual'	0.260336	-0.000962588
17	'L IPS'	0.448915	0.133826
17	'R IPS'	1.74185	0.971163
17	'aPCC'	0.746823	0.220696
17	'ACC'	0.922129	0.508889
17	'L aIns'	0.932155	0.709071
17	'R aIns'	1.18824	1.18277
17	'R IFJ'	2.0838	1.47732
17	'L MFG'	0.926584	0.577371
17	'R MFG'	1.84048	1.01861
17	'R OFC'	1.45397	1.26128
17	'L HC'	-0.577058	-0.247618
17	'R HC'	-0.77952	-0.198495
17	'L AG'	-1.25983	-0.581259
17	'R AG'	-0.355429	-0.267687
17	'PCC'	-1.01362	-0.521248
17	'L STG'	-0.52596	-0.0439644
17	'R STG'	-0.363399	-0.0037023
17	'L SFG'	-0.704358	-0.371416
17	'R SFG'	-0.294142	-0.0827775
17	'mPFC'	-1.13597	-0.485311
17	'thalamus'	0.309606	0.135108
17	'BG'	0.288574	0.0282918
18	'brainstem'	0.628274	0.24056
18	'visual'	2.46744	1.10576
18	'L IPS'	2.05414	1.15553
18	'R IPS'	2.99904	1.8907
18	'aPCC'	2.54149	1.5626
18	'ACC'	2.42122	1.54443
18	'L aIns'	2.39383	1.40512
18	'R aIns'	2.41578	1.78029
18	'R IFJ'	1.42181	1.05759
18	'L MFG'	2.18514	1.39987
18	'R MFG'	1.48532	1.13528
18	'R OFC'	2.12648	1.42743
18	'L HC'	-0.597309	-0.528248
18	'R HC'	-0.321398	-0.337324
18	'L AG'	-1.09249	-0.896987
18	'R AG'	-0.0191794	-0.253947
18	'PCC'	-1.00425	-0.844196
18	'L STG'	-0.526667	-0.462337
18	'R STG'	0.452068	0.224253
18	'L SFG'	-0.959947	-1.00156
18	'R SFG'	0.442561	0.43387
18	'mPFC'	-0.400741	-0.504515
18	'thalamus'	1.4495	0.620428
18	'BG'	0.617901	-0.00853212
19	'brainstem'	0.641972	-0.0243289
19	'visual'	2.21798	1.74265
19	'L IPS'	1.83218	1.81229
19	'R IPS'	1.94565	2.06664
19	'aPCC'	0.976535	0.936131
19	'ACC'	1.83328	2.04545
19	'L aIns'	1.00767	1.03662
19	'R aIns'	1.0621	1.07864
19	'R IFJ'	2.34601	2.77839
19	'L MFG'	1.16143	1.26264
19	'R MFG'	0.60716	0.523726
19	'R OFC'	0.916497	0.734457
19	'L HC'	0.526058	0.45597
19	'R HC'	0.333161	-0.261232
19	'L AG'	-0.205316	-0.680753
19	'R AG'	0.389781	0.441061
19	'PCC'	-0.268393	-0.590878
19	'L STG'	0.727742	0.332636
19	'R STG'	0.561275	0.386486
19	'L SFG'	-0.173411	-0.742432
19	'R SFG'	0.727839	0.934329
19	'mPFC'	0.113987	-0.0430144
19	'thalamus'	0.771559	0.3285
19	'BG'	0.400023	-0.449826
20	'brainstem'	0.391944	0.0436476
20	'visual'	1.76687	0.881286
20	'L IPS'	1.35471	1.02824
20	'R IPS'	0.899668	0.742869
20	'aPCC'	0.767962	0.579817
20	'ACC'	0.85228	0.744545
20	'L aIns'	0.699063	0.720363
20	'R aIns'	0.423735	0.646139
20	'R IFJ'	1.03619	1.41249
20	'L MFG'	1.36273	1.22262
20	'R MFG'	0.500966	0.416292
20	'R OFC'	0.503306	0.551532
20	'L HC'	-0.991425	-1.1736
20	'R HC'	-1.17951	-1.24047
20	'L AG'	-0.483579	-0.485887
20	'R AG'	-0.800957	-0.757509
20	'PCC'	-0.843346	-0.959376
20	'L STG'	-0.518372	-0.518925
20	'R STG'	-0.537809	-0.338674
20	'L SFG'	-0.580229	-0.631169
20	'R SFG'	-0.529447	-0.313058
20	'mPFC'	-0.471163	-0.435779
20	'thalamus'	0.351693	0.223332
20	'BG'	0.0461793	-0.331186
21	'brainstem'	0.32781	0.14306
21	'visual'	0.291239	-0.168584
21	'L IPS'	1.50739	0.299382
21	'R IPS'	1.3002	0.25877
21	'aPCC'	1.52152	0.448085
21	'ACC'	0.59131	0.0320575
21	'L aIns'	1.66289	0.387194
21	'R aIns'	1.52505	0.226994
21	'R IFJ'	2.24445	0.0955165
21	'L MFG'	0.851928	0.232018
21	'R MFG'	0.370497	-0.111229
21	'R OFC'	1.33818	0.198819
21	'L HC'	-0.849567	-0.0187146
21	'R HC'	-1.33467	-1.06485
21	'L AG'	-1.19353	-0.226504
21	'R AG'	-0.694296	-0.198842
21	'PCC'	-1.47096	-0.306851
21	'L STG'	-0.311431	0.187862
21	'R STG'	-0.0570423	-0.154421
21	'L SFG'	-0.737692	0.0395061
21	'R SFG'	-1.09734	-0.47839
21	'mPFC'	-0.871002	-0.400175
21	'thalamus'	0.363365	0.163554
21	'BG'	0.111044	-0.172243
22	'brainstem'	0.132963	0.0256441
22	'visual'	0.549473	0.814429
22	'L IPS'	0.853357	0.226376
22	'R IPS'	1.16982	0.457265
22	'aPCC'	0.880443	0.192832
22	'ACC'	1.04001	0.595598
22	'L aIns'	0.313101	0.364486
22	'R aIns'	1.15419	0.571627
22	'R IFJ'	2.19512	1.0907
22	'L MFG'	0.796929	0.366539
22	'R MFG'	1.01691	0.453944
22	'R OFC'	1.06816	0.4273
22	'L HC'	-1.61703	0.166824
22	'R HC'	-1.74983	0.131332
22	'L AG'	-1.72683	0.102904
22	'R AG'	-1.16411	0.132822
22	'PCC'	-1.26337	0.450238
22	'L STG'	-1.01636	0.529986
22	'R STG'	-1.21178	0.541652
22	'L SFG'	-1.65198	0.0368495
22	'R SFG'	-0.569458	0.190376
22	'mPFC'	-1.05337	0.00299985
22	'thalamus'	0.153828	-0.088253
22	'BG'	0.0207809	0.0577277
23	'brainstem'	0.726264	0.295338
23	'visual'	2.15563	1.46084
23	'L IPS'	1.95649	1.28728
23	'R IPS'	1.80261	1.79218
23	'aPCC'	1.27679	0.906562
23	'ACC'	2.16021	1.51409
23	'L aIns'	2.23935	1.75108
23	'R aIns'	1.67542	1.54435
23	'R IFJ'	1.86844	1.69365
23	'L MFG'	2.38252	1.53072
23	'R MFG'	1.79352	1.56733
23	'R OFC'	1.25863	1.08977
23	'L HC'	-0.256004	-0.285404
23	'R HC'	-1.20809	-1.26255
23	'L AG'	-0.209756	-0.469857
23	'R AG'	-0.835228	-0.519279
23	'PCC'	-0.404822	-0.697692
23	'L STG'	-0.642499	-0.300792
23	'R STG'	-0.221975	0.0326031
23	'L SFG'	-0.377856	-0.480823
23	'R SFG'	0.118036	0.150738
23	'mPFC'	-0.711964	-0.60843
23	'thalamus'	0.918936	0.59862
23	'BG'	0.144441	-0.234067
24	'brainstem'	0.929631	-0.098927
24	'visual'	1.50157	0.622192
24	'L IPS'	1.94294	0.895603
24	'R IPS'	2.47126	0.935508
24	'aPCC'	1.41412	0.776579
24	'ACC'	1.73645	0.86405
24	'L aIns'	2.21493	1.02292
24	'R aIns'	2.13011	0.951476
24	'R IFJ'	3.5996	1.64263
24	'L MFG'	1.73421	0.527331
24	'R MFG'	1.88615	0.724701
24	'R OFC'	2.24373	0.762939
24	'L HC'	-0.0548155	-0.282777
24	'R HC'	-0.230863	-0.532241
24	'L AG'	-0.183228	0.184171
24	'R AG'	-0.372616	0.102701
24	'PCC'	0.449053	0.547548
24	'L STG'	0.154827	0.291614
24	'R STG'	-0.145782	0.143713
24	'L SFG'	-0.241753	-0.361897
24	'R SFG'	0.0421654	0.0943388
24	'mPFC'	-0.89229	-0.263446
24	'thalamus'	1.64931	0.41214
24	'BG'	0.641463	0.101406
25	'brainstem'	1.44253	-0.0545728
25	'visual'	3.56743	1.25875
25	'L IPS'	3.18239	1.377
25	'R IPS'	2.28936	0.609513
25	'aPCC'	2.72279	1.34738
25	'ACC'	2.50192	1.15168
25	'L aIns'	1.45287	0.870921
25	'R aIns'	1.89299	1.2251
25	'R IFJ'	2.93086	1.35821
25	'L MFG'	2.03929	0.833651
25	'R MFG'	2.44576	0.862438
25	'R OFC'	1.88491	1.0088
25	'L HC'	-0.783699	-0.57301
25	'R HC'	-0.786849	-0.562302
25	'L AG'	-0.424995	0.361819
25	'R AG'	1.34016	1.32839
25	'PCC'	0.477414	0.441458
25	'L STG'	-0.621513	-0.00445282
25	'R STG'	0.297814	0.446038
25	'L SFG'	-0.504515	-0.287827
25	'R SFG'	0.567114	0.347166
25	'mPFC'	0.501573	0.469606
25	'thalamus'	1.81678	0.7587
25	'BG'	0.602419	-0.13748

## Sheet: 4B
Subject	ROI	category decoding accuracy, recognized real objects	category decoding accuracy, unrecognized real objects
1	'brainstem'	14.831	24.1758
1	'visual'	34.7028	11.2637
1	'L IPS'	32.0804	26.0989
1	'R IPS'	24.4172	20.3297
1	'aPCC'	32.5903	24.3132
1	'ACC'	34.8339	23.9011
1	'L aIns'	26.4714	15.1099
1	'R aIns'	24.3881	20.1923
1	'R IFJ'	36.0577	24.4505
1	'L MFG'	30.507	35.3022
1	'R MFG'	23.8782	16.6209
1	'R OFC'	20.3817	23.9011
1	'L HC'	28.2634	27.7473
1	'R HC'	24.898	31.8681
1	'L AG'	22.4942	29.2582
1	'R AG'	28.7442	15.1099
1	'PCC'	24.7669	38.3242
1	'L STG'	28.715	18.8187
1	'R STG'	22.3339	25.6868
1	'L SFG'	22.4942	14.8352
1	'R SFG'	39.3794	36.9505
1	'mPFC'	39.5688	30.9066
1	'thalamus'	34.7028	34.8901
1	'BG'	39.5688	29.6703
2	'brainstem'	36.5341	34.0909
2	'visual'	31.7235	27.2727
2	'L IPS'	49.0341	22.7273
2	'R IPS'	30.8712	27.2727
2	'aPCC'	40.9091	27.2727
2	'ACC'	29.072	31.8182
2	'L aIns'	26.3258	31.8182
2	'R aIns'	38.8068	29.5455
2	'R IFJ'	27.178	22.7273
2	'L MFG'	33.2386	40.9091
2	'R MFG'	33.9962	36.3636
2	'R OFC'	49.0341	36.3636
2	'L HC'	28.0303	25
2	'R HC'	32.5758	18.1818
2	'L AG'	48.6364	34.0909
2	'R AG'	38.6364	29.5455
2	'PCC'	38.6364	27.2727
2	'L STG'	21.7803	34.0909
2	'R STG'	32.3674	27.2727
2	'L SFG'	37.3864	18.1818
2	'R SFG'	44.6591	29.5455
2	'mPFC'	40.0568	29.5455
2	'thalamus'	28.2197	38.6364
2	'BG'	45.8333	29.5455
3	'brainstem'	26.8315	13.3333
3	'visual'	41.6896	23.3333
3	'L IPS'	30.4029	26.6667
3	'R IPS'	30.5403	21.6667
3	'aPCC'	18.9789	38.3333
3	'ACC'	28.4799	38.3333
3	'L aIns'	13.5073	25
3	'R aIns'	30.5861	25
3	'R IFJ'	36.6071	30
3	'L MFG'	31.891	21.6667
3	'R MFG'	21.2225	21.6667
3	'R OFC'	30.7234	33.3333
3	'L HC'	21.2225	28.3333
3	'R HC'	29.2353	15
3	'L AG'	26.8544	30
3	'R AG'	30.1282	26.6667
3	'PCC'	35.8974	21.6667
3	'L STG'	32.0055	16.6667
3	'R STG'	19.0018	18.3333
3	'L SFG'	25.2289	20
3	'R SFG'	21.3828	26.6667
3	'mPFC'	15.5678	31.6667
3	'thalamus'	19.1392	25
3	'BG'	17.4908	36.6667
4	'brainstem'	25.467	27.003
4	'visual'	42.0238	26.7466
4	'L IPS'	45.3022	35.7301
4	'R IPS'	29.6062	16.9447
4	'aPCC'	20.1099	29.8493
4	'ACC'	49.5421	21.8257
4	'L aIns'	23.4066	28.7887
4	'R aIns'	50.815	31.4552
4	'R IFJ'	32.3901	28.2334
4	'L MFG'	36.4744	23.9003
4	'R MFG'	36.2179	25.7043
4	'R OFC'	43.7729	20.1915
4	'L HC'	43.2967	21.963
4	'R HC'	30.2289	15.159
4	'L AG'	25.2473	28.2867
4	'R AG'	34.8077	26.4902
4	'PCC'	34.5879	16.8257
4	'L STG'	31.0989	38.7021
4	'R STG'	30.7051	22.5691
4	'L SFG'	47.1062	22.1079
4	'R SFG'	29.4505	26.3711
4	'mPFC'	22.0147	39.3015
4	'thalamus'	37.4908	20.4221
4	'BG'	39.826	33.3342
5	'brainstem'	33.3333	29.6429
5	'visual'	28.3333	31.0714
5	'L IPS'	18.3333	43.6905
5	'R IPS'	13.3333	29.5238
5	'aPCC'	13.3333	25.8333
5	'ACC'	33.3333	32.9762
5	'L aIns'	18.3333	33.3333
5	'R aIns'	30	27.9762
5	'R IFJ'	31.6667	13.9286
5	'L MFG'	23.3333	36.6667
5	'R MFG'	28.3333	15.7143
5	'R OFC'	25	26.1905
5	'L HC'	21.6667	33.0952
5	'R HC'	30	19.1667
5	'L AG'	31.6667	26.4286
5	'R AG'	30	26.3095
5	'PCC'	26.6667	24.2857
5	'L STG'	23.3333	22.9762
5	'R STG'	23.3333	26.3095
5	'L SFG'	18.3333	33.3333
5	'R SFG'	33.3333	19.5238
5	'mPFC'	28.3333	33.4524
5	'thalamus'	23.3333	29.6429
5	'BG'	15	29.881
6	'brainstem'	23.6742	25
6	'visual'	48.1061	19.5833
6	'L IPS'	24.053	19.5833
6	'R IPS'	19.8864	18.3333
6	'aPCC'	32.9545	27.0833
6	'ACC'	30.4924	22.5
6	'L aIns'	28.2197	26.25
6	'R aIns'	15.5303	20.4167
6	'R IFJ'	30.4924	24.5833
6	'L MFG'	24.6212	19.5833
6	'R MFG'	17.2348	20.8333
6	'R OFC'	20.0758	20.8333
6	'L HC'	41.2879	30.4167
6	'R HC'	24.2424	29.1667
6	'L AG'	13.0682	27.0833
6	'R AG'	24.053	12.9167
6	'PCC'	21.4015	20
6	'L STG'	28.4091	17.5
6	'R STG'	30.1136	15.8333
6	'L SFG'	17.0455	19.5833
6	'R SFG'	23.4848	33.3333
6	'mPFC'	17.2348	16.6667
6	'thalamus'	25.7576	24.5833
6	'BG'	26.3258	19.5833
7	'brainstem'	23.7762	31.1189
7	'visual'	34.6678	39.5105
7	'L IPS'	29.4755	44.0559
7	'R IPS'	37.1678	39.1608
7	'aPCC'	30.1224	45.979
7	'ACC'	26.9755	31.4685
7	'L aIns'	23.5839	29.1958
7	'R aIns'	22.0105	24.8252
7	'R IFJ'	24.4755	32.5175
7	'L MFG'	25.6993	39.8601
7	'R MFG'	41.5909	34.0909
7	'R OFC'	28.2343	19.9301
7	'L HC'	23.007	17.6573
7	'R HC'	30.0524	17.6573
7	'L AG'	25.0524	32.5175
7	'R AG'	29.7028	22.2028
7	'PCC'	29.0559	25.6993
7	'L STG'	28.007	28.8462
7	'R STG'	29.8252	25.3497
7	'L SFG'	31.9755	23.7762
7	'R SFG'	19.5105	19.5804
7	'mPFC'	22.9371	19.9301
7	'thalamus'	17.465	27.6224
7	'BG'	9.96503	16.0839
8	'brainstem'	28.3333	30.5952
8	'visual'	65	30.8929
8	'L IPS'	50	24.4048
8	'R IPS'	60	20.8929
8	'aPCC'	28.3333	27.3214
8	'ACC'	50	26.0119
8	'L aIns'	33.3333	12.7381
8	'R aIns'	36.6667	21.6071
8	'R IFJ'	48.3333	24.4643
8	'L MFG'	48.3333	21.3095
8	'R MFG'	36.6667	31.9643
8	'R OFC'	40	29.2262
8	'L HC'	33.3333	30.7738
8	'R HC'	28.3333	28.6905
8	'L AG'	35	12.7381
8	'R AG'	43.3333	24.9405
8	'PCC'	50	23.2738
8	'L STG'	31.6667	16.1905
8	'R STG'	28.3333	27.1429
8	'L SFG'	31.6667	24.1071
8	'R SFG'	45	20.0595
8	'mPFC'	41.6667	9.16667
8	'thalamus'	23.3333	15.6548
8	'BG'	45	21.0119
9	'brainstem'	18.079	25
9	'visual'	38.8907	18.3333
9	'L IPS'	46.4232	23.3333
9	'R IPS'	29.9729	20
9	'aPCC'	28.6526	13.3333
9	'ACC'	34.1883	36.6667
9	'L aIns'	16.8669	26.6667
9	'R aIns'	26.5693	38.3333
9	'R IFJ'	36.5314	20
9	'L MFG'	31.0444	33.3333
9	'R MFG'	26.3907	18.3333
9	'R OFC'	14.1071	23.3333
9	'L HC'	30.8658	15
9	'R HC'	21.6775	26.6667
9	'L AG'	34.605	21.6667
9	'R AG'	29.2965	33.3333
9	'PCC'	24.9729	26.6667
9	'L STG'	23.7013	25
9	'R STG'	24.605	21.6667
9	'L SFG'	28.9123	31.6667
9	'R SFG'	19.8539	26.6667
9	'mPFC'	30.3301	18.3333
9	'thalamus'	18.3333	23.3333
9	'BG'	36.2825	11.6667
10	'brainstem'	15.5952	11.7857
10	'visual'	58.5714	49.881
10	'L IPS'	34.1667	41.9048
10	'R IPS'	30.8333	47.2619
10	'aPCC'	24.1667	18.9286
10	'ACC'	32.7381	30.5952
10	'L aIns'	27.619	22.619
10	'R aIns'	23.9286	20.7143
10	'R IFJ'	32.619	43.0952
10	'L MFG'	24.0476	31.4286
10	'R MFG'	25.8333	39.881
10	'R OFC'	23.8095	19.0476
10	'L HC'	49.5238	34.6429
10	'R HC'	27.8571	34.2857
10	'L AG'	39.2857	37.619
10	'R AG'	38.2143	37.8571
10	'PCC'	39.4048	22.2619
10	'L STG'	30.9524	18.5714
10	'R STG'	22.5	24.1667
10	'L SFG'	32.5	29.1667
10	'R SFG'	31.3095	30.9524
10	'mPFC'	25.7143	30.5952
10	'thalamus'	15.7143	27.7381
10	'BG'	22.5	10.2381
11	'brainstem'	35.6868	23.3333
11	'visual'	45.6685	23.3333
11	'L IPS'	24.4414	15
11	'R IPS'	19.3223	28.3333
11	'aPCC'	26.3278	21.25
11	'ACC'	29.9176	17.9167
11	'L aIns'	19.304	21.25
11	'R aIns'	26.5659	24.5833
11	'R IFJ'	20.9707	29.5833
11	'L MFG'	26.7582	8.75
11	'R MFG'	24.5421	17.0833
11	'R OFC'	29.4048	35.8333
11	'L HC'	21.2271	22.9167
11	'R HC'	37.5733	16.6667
11	'L AG'	24.4414	31.6667
11	'R AG'	40.8059	13.75
11	'PCC'	19.4231	17.9167
11	'L STG'	19.0842	18.3333
11	'R STG'	30.1923	22.0833
11	'L SFG'	15.6136	27.9167
11	'R SFG'	12.1612	16.6667
11	'mPFC'	17.5183	15
11	'thalamus'	39.1575	24.5833
11	'BG'	19.4597	25.8333
12	'brainstem'	13.2326	30
12	'visual'	35.0733	18.3333
12	'L IPS'	33.7454	16.6667
12	'R IPS'	18.8874	20
12	'aPCC'	26.6026	23.3333
12	'ACC'	24.9542	16.6667
12	'L aIns'	26.3049	11.6667
12	'R aIns'	18.8645	23.3333
12	'R IFJ'	24.9313	21.6667
12	'L MFG'	27.9533	28.3333
12	'R MFG'	24.8168	23.3333
12	'R OFC'	32.3489	21.6667
12	'L HC'	17.3993	21.6667
12	'R HC'	18.75	25
12	'L AG'	32.3947	25
12	'R AG'	26.1218	8.33333
12	'PCC'	22.5962	21.6667
12	'L STG'	25.5495	23.3333
12	'R STG'	20.1923	23.3333
12	'L SFG'	20.6731	13.3333
12	'R SFG'	36.5385	36.6667
12	'mPFC'	20.8104	31.6667
12	'thalamus'	17.239	28.3333
12	'BG'	22.4588	21.6667
13	'brainstem'	26.4652	25
13	'visual'	31.9826	13.3333
13	'L IPS'	30.7692	13.3333
13	'R IPS'	30.6319	18.3333
13	'aPCC'	30.6319	16.6667
13	'ACC'	15.6136	18.3333
13	'L aIns'	26.7399	20
13	'R aIns'	29.739	20
13	'R IFJ'	16.6438	11.6667
13	'L MFG'	41.4835	26.6667
13	'R MFG'	26.7628	30
13	'R OFC'	22.5962	6.66667
13	'L HC'	27.9304	18.3333
13	'R HC'	18.4295	23.3333
13	'L AG'	26.6026	13.3333
13	'R AG'	22.0009	28.3333
13	'PCC'	25.1374	20
13	'L STG'	34.3407	26.6667
13	'R STG'	22.0238	18.3333
13	'L SFG'	21.4057	25
13	'R SFG'	28.3883	26.6667
13	'mPFC'	23.1914	20
13	'thalamus'	26.6255	26.6667
13	'BG'	22.4359	18.3333
14	'brainstem'	18.1868	17.619
14	'visual'	53.0861	33.3333
14	'L IPS'	26.5842	40.2381
14	'R IPS'	28.3883	37.0238
14	'aPCC'	26.8407	27.8571
14	'ACC'	41.9597	22.619
14	'L aIns'	25.1923	24.4048
14	'R aIns'	28.37	15.5952
14	'R IFJ'	21.2088	21.0714
14	'L MFG'	35.5311	29.7619
14	'R MFG'	39.3956	26.3095
14	'R OFC'	43.2234	20.7143
14	'L HC'	32.3718	28.4524
14	'R HC'	37.5916	35.119
14	'L AG'	24.6612	33.0952
14	'R AG'	23.1502	38.6905
14	'PCC'	17.7564	17.2619
14	'L STG'	29.5238	38.4524
14	'R STG'	23.0128	38.4524
14	'L SFG'	35.4304	34.881
14	'R SFG'	19.4231	27.8571
14	'mPFC'	21.3645	20.7143
14	'thalamus'	28.1319	26.1905
14	'BG'	31.7033	17.619
15	'brainstem'	22.5	36.6667
15	'visual'	30.8333	23.3333
15	'L IPS'	30.7143	16.6667
15	'R IPS'	35.8333	25
15	'aPCC'	37.5	23.3333
15	'ACC'	19.2857	26.6667
15	'L aIns'	27.381	28.3333
15	'R aIns'	18.6905	30
15	'R IFJ'	35.3571	25
15	'L MFG'	27.619	31.6667
15	'R MFG'	27.381	38.3333
15	'R OFC'	21.1905	33.3333
15	'L HC'	31.3095	15
15	'R HC'	33.4524	26.6667
15	'L AG'	52.5	21.6667
15	'R AG'	42.381	28.3333
15	'PCC'	45.3571	28.3333
15	'L STG'	24.6429	23.3333
15	'R STG'	32.7381	26.6667
15	'L SFG'	40	26.6667
15	'R SFG'	31.1905	26.6667
15	'mPFC'	27.5	23.3333
15	'thalamus'	26.4286	31.6667
15	'BG'	27.381	23.3333
16	'brainstem'	26.6667	31.7628
16	'visual'	46.6667	38.3654
16	'L IPS'	31.6667	21.7628
16	'R IPS'	46.6667	15.9295
16	'aPCC'	20	14.359
16	'ACC'	33.3333	28.6859
16	'L aIns'	18.3333	27.6923
16	'R aIns'	30	14.5192
16	'R IFJ'	26.6667	16.859
16	'L MFG'	28.3333	32.8526
16	'R MFG'	20	28.3654
16	'R OFC'	23.3333	12.1795
16	'L HC'	20	22.2756
16	'R HC'	26.6667	19.6154
16	'L AG'	30	14.5192
16	'R AG'	26.6667	17.5
16	'PCC'	23.3333	18.3654
16	'L STG'	28.3333	8.33333
16	'R STG'	40	25.3526
16	'L SFG'	28.3333	16.4423
16	'R SFG'	26.6667	14.2628
16	'mPFC'	26.6667	18.2692
16	'thalamus'	30	19.0064
16	'BG'	20	21.1859
17	'brainstem'	26.6667	10.1299
17	'visual'	33.3333	21.5584
17	'L IPS'	51.6667	3.57143
17	'R IPS'	41.6667	4.28571
17	'aPCC'	21.6667	18.1169
17	'ACC'	33.3333	21.461
17	'L aIns'	26.6667	22.987
17	'R aIns'	28.3333	22.7597
17	'R IFJ'	23.3333	30.5195
17	'L MFG'	41.6667	29.8052
17	'R MFG'	31.6667	33.5065
17	'R OFC'	25	17.1753
17	'L HC'	23.3333	15.6169
17	'R HC'	20	20.1623
17	'L AG'	45	15.487
17	'R AG'	26.6667	16.4286
17	'PCC'	51.6667	12.1429
17	'L STG'	25	16.9156
17	'R STG'	16.6667	19.1883
17	'L SFG'	21.6667	21.461
17	'R SFG'	20	30.487
17	'mPFC'	28.3333	16.461
17	'thalamus'	18.3333	19.9026
17	'BG'	26.6667	17.2727
18	'brainstem'	16.0714	23.3333
18	'visual'	51.7857	38.3333
18	'L IPS'	27.9762	21.6667
18	'R IPS'	36.9643	25
18	'aPCC'	17.3214	23.3333
18	'ACC'	17.4405	26.6667
18	'L aIns'	24.6429	35
18	'R aIns'	22.619	23.3333
18	'R IFJ'	30.7738	26.6667
18	'L MFG'	35.7738	30
18	'R MFG'	38.4524	23.3333
18	'R OFC'	13.869	30
18	'L HC'	29.5833	25
18	'R HC'	25.0595	11.6667
18	'L AG'	31.3095	26.6667
18	'R AG'	31.3095	18.3333
18	'PCC'	29.881	38.3333
18	'L STG'	16.369	28.3333
18	'R STG'	27.6786	20
18	'L SFG'	37.6786	26.6667
18	'R SFG'	16.0119	31.6667
18	'mPFC'	18.4524	20
18	'thalamus'	22.7381	33.3333
18	'BG'	22.9762	31.6667
19	'brainstem'	21.9048	26.0417
19	'visual'	74.881	23.3333
19	'L IPS'	44.0476	28.125
19	'R IPS'	45.7143	29.5833
19	'aPCC'	25.4762	31.25
19	'ACC'	40.8333	24.5833
19	'L aIns'	32.0238	29.1667
19	'R aIns'	27.0238	23.3333
19	'R IFJ'	35.5952	35.8333
19	'L MFG'	45.8333	27.7083
19	'R MFG'	37.1429	34.1667
19	'R OFC'	47.1429	18.3333
19	'L HC'	45.9524	32.7083
19	'R HC'	28.4524	27.9167
19	'L AG'	49.2857	24.7917
19	'R AG'	37.0238	23.3333
19	'PCC'	59.7619	16.4583
19	'L STG'	32.0238	29.375
19	'R STG'	23.3333	29.5833
19	'L SFG'	42.1429	19.375
19	'R SFG'	24.0476	29.7917
19	'mPFC'	49.0476	19.7917
19	'thalamus'	21.7857	26.25
19	'BG'	37.381	22.9167
20	'brainstem'	25.3268	26.1132
20	'visual'	53.4314	30.0858
20	'L IPS'	53.6765	21.5891
20	'R IPS'	49.4281	31.8321
20	'aPCC'	19.8529	30.2798
20	'ACC'	45.098	26.1029
20	'L aIns'	46.6503	20.2104
20	'R aIns'	45.4248	23.0699
20	'R IFJ'	29.4935	15.5331
20	'L MFG'	48.1209	33.2823
20	'R MFG'	42.3203	33.3129
20	'R OFC'	24.183	23.2537
20	'L HC'	43.4641	22.4673
20	'R HC'	50.6536	25.674
20	'L AG'	50.6536	17.0854
20	'R AG'	60.866	24.4485
20	'PCC'	55.1471	34.3342
20	'L STG'	36.8464	36.2541
20	'R STG'	51.0621	22.886
20	'L SFG'	25.2451	28.2782
20	'R SFG'	38.1536	24.6221
20	'mPFC'	25.4902	38.8583
20	'thalamus'	30.6373	29.0543
20	'BG'	31.0458	25.7455
21	'brainstem'	34.7527	18.2921
21	'visual'	36.2637	16.6438
21	'L IPS'	23.7637	37.1566
21	'R IPS'	27.0604	31.6392
21	'aPCC'	34.478	18.1319
21	'ACC'	29.1209	28.0449
21	'L aIns'	21.7033	27.4725
21	'R aIns'	16.2088	33.1273
21	'R IFJ'	25.5495	20.2152
21	'L MFG'	23.489	34.3407
21	'R MFG'	30.9066	19.7802
21	'R OFC'	23.3516	25.4121
21	'L HC'	25.2747	22.5733
21	'R HC'	34.0659	18.2921
21	'L AG'	30.4945	29.8535
21	'R AG'	23.489	26.0302
21	'PCC'	36.2637	20.9478
21	'L STG'	23.6264	27.3352
21	'R STG'	23.6264	22.413
21	'L SFG'	27.1978	27.793
21	'R SFG'	23.489	24.5192
21	'mPFC'	25.5495	31.2042
21	'thalamus'	28.9835	22.1383
21	'BG'	19.9176	25.8471
22	'brainstem'	22.6623	24.1667
22	'visual'	29.4481	32.9167
22	'L IPS'	37.7489	24.1667
22	'R IPS'	28.474	20.8333
22	'aPCC'	24.5346	18.75
22	'ACC'	40.2922	20.4167
22	'L aIns'	31.4719	26.6667
22	'R aIns'	24.329	18.75
22	'R IFJ'	21.4827	23.3333
22	'L MFG'	47.684	22.0833
22	'R MFG'	19.6645	21.6667
22	'R OFC'	23.961	22.9167
22	'L HC'	33.3874	22.5
22	'R HC'	37.8139	18.75
22	'L AG'	24.6537	33.75
22	'R AG'	25.9957	27.0833
22	'PCC'	48.1385	27.0833
22	'L STG'	32.9004	23.75
22	'R STG'	26.6017	28.75
22	'L SFG'	35.1407	19.1667
22	'R SFG'	37.3268	24.1667
22	'mPFC'	44.1991	25.8333
22	'thalamus'	33.474	22.5
22	'BG'	20.2706	25
23	'brainstem'	23.9835	23.6905
23	'visual'	33.2051	27.2619
23	'L IPS'	23.7454	25.5952
23	'R IPS'	27.0788	25.7143
23	'aPCC'	19.8993	25.3571
23	'ACC'	25.1557	28.5714
23	'L aIns'	30.293	37.2619
23	'R aIns'	20.6136	15
23	'R IFJ'	39.1209	37.381
23	'L MFG'	28.4707	23.6905
23	'R MFG'	27.0788	30.5952
23	'R OFC'	21.8223	26.9048
23	'L HC'	18.8828	33.9286
23	'R HC'	14.5788	28.6905
23	'L AG'	33.4707	20.7143
23	'R AG'	18.2509	32.2619
23	'PCC'	27.3352	23.8095
23	'L STG'	29.359	28.8095
23	'R STG'	27.1795	23.3333
23	'L SFG'	24.6978	22.1429
23	'R SFG'	36.3004	13.5714
23	'mPFC'	25.0183	18.6905
23	'thalamus'	19.2033	22.1429
23	'BG'	15.7326	17.0238
24	'brainstem'	39.8295	18.6869
24	'visual'	25.4545	34.3434
24	'L IPS'	20.7386	26.0101
24	'R IPS'	10.1705	32.8283
24	'aPCC'	20.6818	35.101
24	'ACC'	30.0568	25.5051
24	'L aIns'	29.8295	28.2828
24	'R aIns'	30.2841	28.7879
24	'R IFJ'	21.5341	28.7879
24	'L MFG'	43.3523	34.3434
24	'R MFG'	17.8409	35.101
24	'R OFC'	26.0795	32.3232
24	'L HC'	23.9205	13.6364
24	'R HC'	20.3409	28.2828
24	'L AG'	16.9886	23.7374
24	'R AG'	39.6023	38.3838
24	'PCC'	20.1136	23.7374
24	'L STG'	44.375	28.7879
24	'R STG'	23.4091	16.9192
24	'L SFG'	24.2614	9.09091
24	'R SFG'	23.6364	18.6869
24	'mPFC'	24.0341	11.8687
24	'thalamus'	22.1591	28.2828
24	'BG'	13.8636	24.2424
25	'brainstem'	25	26.9643
25	'visual'	38.3333	27.9762
25	'L IPS'	28.3333	19.1071
25	'R IPS'	26.6667	21.0119
25	'aPCC'	28.3333	23.3929
25	'ACC'	41.6667	26.4881
25	'L aIns'	38.3333	19.9405
25	'R aIns'	30	25.7143
25	'R IFJ'	31.6667	26.9643
25	'L MFG'	31.6667	20.7738
25	'R MFG'	41.6667	18.3929
25	'R OFC'	23.3333	18.3929
25	'L HC'	26.6667	30.0595
25	'R HC'	40	16.4881
25	'L AG'	36.6667	27.5
25	'R AG'	23.3333	29.4643
25	'PCC'	31.6667	24.9405
25	'L STG'	20	27.381
25	'R STG'	33.3333	27.619
25	'L SFG'	33.3333	21.6667
25	'R SFG'	35	33.631
25	'mPFC'	33.3333	21.9048
25	'thalamus'	33.3333	20.2381
25	'BG'	38.3333	24.0476

## Sheet: 5B
Subject	ROI	% signal change, recognized real objects	% signal change, unrecognized real objects
1	'EVC’	NA	NA
1	'VTC’	0.64476	0.475677
2	'EVC’	1.01326	0.630465
2	'VTC’	0.30894	0.240556
3	'EVC’	2.25756	1.47098
3	'VTC’	1.23487	0.916387
4	'EVC’	0.797554	1.48144
4	'VTC’	-0.0569512	1.06479
5	'EVC’	0.830533	0.961008
5	'VTC’	0.662772	0.779588
6	'EVC’	1.80321	1.94191
6	'VTC’	0.44091	0.662454
7	'EVC’	1.28962	0.608374
7	'VTC’	0.991587	0.606996
8	'EVC’	2.18824	0.947829
8	'VTC’	0.672435	0.0894924
9	'EVC’	0.300983	-0.00669923
9	'VTC’	0.451127	0.045175
10	'EVC’	2.03452	0.899599
10	'VTC’	1.18137	0.468032
11	'EVC’	0.650074	0.702206
11	'VTC’	0.928629	0.779282
12	'EVC’	NA	NA
12	'VTC’	-0.583349	0.141203
13	'EVC’	2.0965	2.12034
13	'VTC’	-0.718294	0.602252
14	'EVC’	1.11838	0.632592
14	'VTC’	0.886552	0.40586
15	'EVC’	0.710135	0.247821
15	'VTC’	-0.206324	0.113397
16	'EVC’	0.518436	0.78026
16	'VTC’	-0.0559947	0.026313
17	'EVC’	-0.472389	-0.521773
17	'VTC’	-0.1795	-0.13341
18	'EVC’	1.33876	0.505661
18	'VTC’	0.448714	0.0781278
19	'EVC’	1.02018	1.09109
19	'VTC’	0.892393	0.771688
20	'EVC’	1.80291	1.03546
20	'VTC’	0.52748	0.191409
21	'EVC’	0.664301	-0.354585
21	'VTC’	-0.36793	-0.276741
22	'EVC’	1.18069	1.31044
22	'VTC’	-0.43646	0.653708
23	'EVC’	2.10155	1.60532
23	'VTC’	2.01099	1.33313
24	'EVC’	1.72482	0.846146
24	'VTC’	1.43768	0.304155
25	'EVC’	4.46318	2.03394
25	'VTC’	1.04897	0.500091

## Sheet: 5C
Subject	ROI	category decoding accuracy, recognized real objects	category decoding accuracy, unrecognized real objects
1	'EVC’	NA	NA
1	'VTC’	NA	NA
2	'EVC’	22.1591	20.4545
2	'VTC’	30.6818	15.9091
3	'EVC’	22.848	20
3	'VTC’	38.2555	40
4	'EVC’	27.2894	26.1405
4	'VTC’	58.6813	38.0778
5	'EVC’	26.6667	38.0952
5	'VTC’	35	29.5238
6	'EVC’	48.4848	24.1667
6	'VTC’	60.9848	31.25
7	'EVC’	34.2483	31.1189
7	'VTC’	40.0874	42.6573
8	'EVC’	50	26.0714
8	'VTC’	36.6667	29.1071
9	'EVC’	40.2219	25
9	'VTC’	25.7359	13.3333
10	'EVC’	29.2857	20.7143
10	'VTC’	56.6667	39.0476
11	'EVC’	41.0623	18.75
11	'VTC’	35.174	15.4167
12	'EVC’	NA	NA
12	'VTC’	NA	NA
13	'EVC’	26.7399	25
13	'VTC’	28.5485	16.6667
14	'EVC’	30.0733	35
14	'VTC’	46.1813	28.0952
15	'EVC’	30.9524	28.3333
15	'VTC’	34.5238	25
16	'EVC’	26.6667	28.2692
16	'VTC’	28.3333	25.609
17	'EVC’	23.3333	18.474
17	'VTC’	41.6667	11.4286
18	'EVC’	33.0357	43.3333
18	'VTC’	50.8929	26.6667
19	'EVC’	43.8095	39.5833
19	'VTC’	79.7619	33.125
20	'EVC’	48.8562	47.9473
20	'VTC’	46.3235	26.011
21	'EVC’	26.9231	14.9954
21	'VTC’	43.4066	24.0842
22	'EVC’	29.5671	22.9167
22	'VTC’	35.0541	22.5
23	'EVC’	27.7656	28.6905
23	'VTC’	18.1136	22.1429
24	'EVC’	24.6591	33.8384
24	'VTC’	29.0341	31.5657
25	'EVC’	41.6667	34.0476
25	'VTC’	48.3333	33.3929

## Sheet: 6B
Subject	ROI	% signal change, real objects	% signal change, scrambled objects
1	'L NAcc'	0.0414554	0.0948905
1	'R IFG'	0.260124	-0.387543
1	'PCC'	-0.719764	-1.10185
1	'L AG'	-0.0586778	-0.615175
1	'mPFC'	0.0944803	-0.351453
1	'L IFJ'	0.517313	0.825824
1	'dACC'	1.4712	1.5501
2	'L NAcc'	-0.63541	-0.740458
2	'R IFG'	0.0653591	-0.694957
2	'PCC'	-0.65919	-0.256054
2	'L AG'	-0.580156	-0.0670937
2	'mPFC'	-0.808133	-0.656784
2	'L IFJ'	1.00506	1.48603
2	'dACC'	2.23288	2.87202
3	'L NAcc'	0.230187	0.0417495
3	'R IFG'	0.44376	0.0166989
3	'PCC'	-0.782605	-0.860012
3	'L AG'	-0.442264	-0.444982
3	'mPFC'	-0.190344	-0.279782
3	'L IFJ'	1.71777	2.63957
3	'dACC'	2.68404	3.66691
4	'L NAcc'	0.256227	0.0941931
4	'R IFG'	0.204942	-0.0326017
4	'PCC'	0.0105127	-0.704057
4	'L AG'	0.0743105	-0.0891194
4	'mPFC'	-0.0958984	-0.418214
4	'L IFJ'	1.21107	2.22718
4	'dACC'	1.89819	2.60667
5	'L NAcc'	0.0215004	0.611632
5	'R IFG'	0.157648	0.728219
5	'PCC'	-0.476813	0.292132
5	'L AG'	-0.169885	0.259674
5	'mPFC'	-0.462094	0.207222
5	'L IFJ'	1.49747	3.58553
5	'dACC'	1.35352	2.63167
6	'L NAcc'	0.190802	-1.75569
6	'R IFG'	-0.0560879	-0.864763
6	'PCC'	-1.35502	-2.40508
6	'L AG'	-0.493709	-1.40254
6	'mPFC'	-0.702672	-2.02114
6	'L IFJ'	1.429	-0.2882
6	'dACC'	2.16289	1.0564
7	'L NAcc'	0.168551	-0.235032
7	'R IFG'	-0.36366	-0.0719148
7	'PCC'	-1.49491	-2.49271
7	'L AG'	-0.408282	-0.987574
7	'mPFC'	-0.594842	-0.612951
7	'L IFJ'	-0.0414865	0.750773
7	'dACC'	0.563268	1.44639
8	'L NAcc'	-0.530402	-1.32317
8	'R IFG'	0.0579291	-1.16825
8	'PCC'	-0.14458	-0.64746
8	'L AG'	0.138337	-0.64075
8	'mPFC'	0.515959	-0.406859
8	'L IFJ'	1.01254	3.05719
8	'dACC'	1.72306	2.11963
9	'L NAcc'	0.0717533	0.136391
9	'R IFG'	-0.618275	-0.752404
9	'PCC'	-0.989594	-0.557199
9	'L AG'	-0.179348	-0.0499576
9	'mPFC'	-0.596168	-0.518489
9	'L IFJ'	1.6927	1.97226
9	'dACC'	1.35046	1.79251
10	'L NAcc'	0.210115	-0.177911
10	'R IFG'	0.113578	-0.916947
10	'PCC'	-0.140604	-0.947846
10	'L AG'	0.0401268	-0.602286
10	'mPFC'	-0.0108205	-0.257772
10	'L IFJ'	1.12559	0.944384
10	'dACC'	1.50563	2.12674
11	'L NAcc'	0.384513	-0.550784
11	'R IFG'	0.179109	-1.16786
11	'PCC'	0.292159	-0.305608
11	'L AG'	0.356568	-0.659765
11	'mPFC'	0.181925	-0.829633
11	'L IFJ'	1.26682	1.06831
11	'dACC'	1.30826	1.0213
12	'L NAcc'	-0.140317	-0.286514
12	'R IFG'	-0.389983	-0.990652
12	'PCC'	-0.276471	-0.55687
12	'L AG'	-0.154394	-0.663706
12	'mPFC'	-0.850005	-1.20962
12	'L IFJ'	0.18141	0.530072
12	'dACC'	0.267228	0.674141
13	'L NAcc'	0.518777	0.209736
13	'R IFG'	0.331861	-0.0895344
13	'PCC'	0.0766771	0.165906
13	'L AG'	-0.095973	-0.49648
13	'mPFC'	-0.0184707	-0.193342
13	'L IFJ'	1.1427	0.70356
13	'dACC'	1.18391	1.1131
14	'L NAcc'	0.0472244	-0.0546416
14	'R IFG'	-0.62509	0.179559
14	'PCC'	-0.604968	-1.35633
14	'L AG'	-0.387727	-0.526348
14	'mPFC'	-0.424115	-0.649776
14	'L IFJ'	1.04273	0.941216
14	'dACC'	0.977845	0.876362
15	'L NAcc'	-0.323139	-0.531797
15	'R IFG'	0.460436	0.272398
15	'PCC'	-0.622222	-1.47975
15	'L AG'	-0.44947	-1.42573
15	'mPFC'	-0.364181	-1.13525
15	'L IFJ'	0.618318	0.870638
15	'dACC'	1.19659	1.29874
16	'L NAcc'	-0.230245	-0.0570742
16	'R IFG'	-0.359605	-0.725849
16	'PCC'	-0.3869	-0.172049
16	'L AG'	-0.309729	-0.189779
16	'mPFC'	-0.405807	-0.155799
16	'L IFJ'	0.608211	1.58296
16	'dACC'	0.843004	2.3242
17	'L NAcc'	0.0205934	-0.295579
17	'R IFG'	0.146845	-0.157825
17	'PCC'	-0.639122	-1.04466
17	'L AG'	-0.551516	-1.21265
17	'mPFC'	-0.621769	-1.25763
17	'L IFJ'	0.713566	1.05609
17	'dACC'	1.16976	1.58325
18	'L NAcc'	0.227277	0.0998908
18	'R IFG'	1.18961	0.765865
18	'PCC'	-0.157394	-0.501685
18	'L AG'	-0.540484	-0.834644
18	'mPFC'	-0.176109	-0.50576
18	'L IFJ'	1.82891	1.81787
18	'dACC'	2.98636	3.51
19	'L NAcc'	0.407534	-0.712007
19	'R IFG'	0.485123	0.487024
19	'PCC'	-0.469182	-1.62972
19	'L AG'	0.741517	1.05439
19	'mPFC'	-0.47661	-1.73853
19	'L IFJ'	2.38067	2.79046
19	'dACC'	2.62418	3.70054
20	'L NAcc'	-0.295336	-0.121979
20	'R IFG'	0.414065	0.255676
20	'PCC'	-0.788295	-0.802195
20	'L AG'	0.0324733	0.0890793
20	'mPFC'	-0.562444	-0.380428
20	'L IFJ'	1.81045	3.00639
20	'dACC'	1.12088	2.24326
21	'L NAcc'	-0.0442528	-0.623214
21	'R IFG'	-0.12026	-0.249606
21	'PCC'	-0.907048	-2.25656
21	'L AG'	-0.358418	-1.00542
21	'mPFC'	-0.512189	-0.860781
21	'L IFJ'	0.50129	1.16012
21	'dACC'	0.480315	0.529184
22	'L NAcc'	0.0419333	0.0335447
22	'R IFG'	-0.661989	-0.688926
22	'PCC'	-0.451851	-0.445909
22	'L AG'	-0.492966	-0.478926
22	'mPFC'	-0.435483	-0.567853
22	'L IFJ'	0.951201	0.693716
22	'dACC'	1.24086	1.48176
23	'L NAcc'	-0.279922	-0.662175
23	'R IFG'	0.711492	0.214594
23	'PCC'	-0.86693	-1.15458
23	'L AG'	0.126177	-0.111838
23	'mPFC'	-0.428151	-0.624343
23	'L IFJ'	1.99958	2.007
23	'dACC'	2.23376	2.49756
24	'L NAcc'	0.394867	-0.484457
24	'R IFG'	0.224952	-1.56834
24	'PCC'	0.449349	-0.730785
24	'L AG'	-0.0619812	-1.60121
24	'mPFC'	-0.151611	-0.443043
24	'L IFJ'	1.88146	0.96038
24	'dACC'	1.80822	0.748495
25	'L NAcc'	-0.354542	-0.559183
25	'R IFG'	0.683395	0.162262
25	'PCC'	0.707005	-0.119583
25	'L AG'	0.53562	0.578437
25	'mPFC'	0.552382	-0.0533372
25	'L IFJ'	1.93153	1.63798
25	'dACC'	2.43776	2.53166

## Sheet: 7A
Subject	ROI	% signal change, recognized scrambled objects	% signal change, unrecognized scrambled objects
1	'brainstem'	-0.223158	0.24862
1	'visual'	-0.918659	0.5449
1	'L IPS'	0.0543359	0.1135
1	'R IPS'	0.475077	0.570179
1	'aPCC'	0.503525	0.0475711
1	'ACC'	1.23789	0.49747
1	'L aIns'	2.40018	0.660093
1	'R aIns'	1.59392	0.6484
1	'R IFJ'	0.423249	0.581508
1	'L MFG'	0.995619	0.538994
1	'R MFG'	1.35548	0.836362
1	'R OFC'	1.96475	0.790796
1	'L HC'	-2.00548	-0.00678874
1	'R HC'	-6.03112	-0.352648
1	'L AG'	-0.486978	0.012145
1	'R AG'	-2.54973	0.335433
1	'PCC'	-1.60943	-0.61657
1	'L STG'	-0.146723	0.282004
1	'R STG'	-1.34891	-0.0827437
1	'L SFG'	-0.370087	-0.489254
1	'R SFG'	-0.286714	0.522006
1	'mPFC'	-0.247048	-0.132957
1	'thalamus'	0.0358009	0.0315433
1	'BG'	0.882143	0.156402
2	'brainstem'	-0.136814	0.0928034
2	'visual'	0.0840255	1.11874
2	'L IPS'	2.24083	1.10437
2	'R IPS'	2.376	1.11545
2	'aPCC'	1.21185	0.788206
2	'ACC'	2.02466	1.36927
2	'L aIns'	2.26698	1.07032
2	'R aIns'	2.11281	0.627945
2	'R IFJ'	3.8361	1.31591
2	'L MFG'	1.63354	1.43189
2	'R MFG'	2.12132	0.6608
2	'R OFC'	1.08164	0.431325
2	'L HC'	-1.75611	0.387445
2	'R HC'	-1.86881	0.322652
2	'L AG'	-1.41958	0.568678
2	'R AG'	-1.1869	0.797029
2	'PCC'	-1.08939	0.174542
2	'L STG'	-0.801114	0.501849
2	'R STG'	-1.07351	0.153712
2	'L SFG'	-0.24916	0.165907
2	'R SFG'	-1.54369	0.655891
2	'mPFC'	-2.92677	0.564595
2	'thalamus'	-0.439472	0.527389
2	'BG'	-1.06048	0.00532706
3	'brainstem'	1.38266	0.595069
3	'visual'	1.98485	2.12315
3	'L IPS'	1.63588	1.82742
3	'R IPS'	2.1259	2.30771
3	'aPCC'	1.70752	1.65728
3	'ACC'	3.17995	2.10125
3	'L aIns'	2.64742	2.14633
3	'R aIns'	3.63924	2.95404
3	'R IFJ'	4.14334	3.11615
3	'L MFG'	2.47547	2.14797
3	'R MFG'	2.07684	2.24968
3	'R OFC'	2.95223	2.27015
3	'L HC'	-0.0260471	-0.556182
3	'R HC'	-0.0837001	-0.640627
3	'L AG'	-2.13532	-1.78961
3	'R AG'	-1.1937	-1.10433
3	'PCC'	-1.0659	-0.805187
3	'L STG'	-0.472991	-0.229389
3	'R STG'	-0.664885	-0.275796
3	'L SFG'	-1.79843	-1.83149
3	'R SFG'	0.114161	-0.293733
3	'mPFC'	-0.350339	-1.03659
3	'thalamus'	1.52365	1.07178
3	'BG'	0.683311	0.254284
4	'brainstem'	0.569667	0.551692
4	'visual'	0.697728	1.32972
4	'L IPS'	2.08393	1.62365
4	'R IPS'	2.25386	1.78816
4	'aPCC'	2.17156	1.45126
4	'ACC'	2.31322	1.13493
4	'L aIns'	2.77305	1.67272
4	'R aIns'	1.96178	1.78255
4	'R IFJ'	3.75468	2.01022
4	'L MFG'	2.62151	0.776907
4	'R MFG'	1.69108	0.705643
4	'R OFC'	2.0608	1.25083
4	'L HC'	0.421201	-0.572606
4	'R HC'	-1.05664	-0.536152
4	'L AG'	-0.953165	-0.197821
4	'R AG'	-2.18802	-0.572592
4	'PCC'	-1.05709	-0.310094
4	'L STG'	0.183997	-0.313534
4	'R STG'	-1.59468	0.053262
4	'L SFG'	-0.382537	-0.813297
4	'R SFG'	-0.118089	0.0375389
4	'mPFC'	-0.868252	-0.621334
4	'thalamus'	0.894038	0.926941
4	'BG'	0.147866	0.289622
5	'brainstem'	0.960984	0.313313
5	'visual'	2.00215	0.966172
5	'L IPS'	2.56734	1.05389
5	'R IPS'	2.5642	1.02671
5	'aPCC'	3.1361	0.537227
5	'ACC'	2.99979	0.979476
5	'L aIns'	2.80479	0.48113
5	'R aIns'	1.07622	0.182782
5	'R IFJ'	3.40344	1.40809
5	'L MFG'	4.05146	1.10307
5	'R MFG'	2.08696	0.413817
5	'R OFC'	0.650213	-0.109224
5	'L HC'	1.01485	0.0578954
5	'R HC'	0.293533	0.2422
5	'L AG'	-0.910137	-0.0874519
5	'R AG'	-0.278912	-0.0247122
5	'PCC'	0.147037	0.158383
5	'L STG'	1.96045	0.414596
5	'R STG'	0.897567	0.335065
5	'L SFG'	1.89722	-0.306261
5	'R SFG'	1.24928	-0.0123152
5	'mPFC'	1.0186	-0.176188
5	'thalamus'	2.18524	0.300755
5	'BG'	1.33615	0.404169
6	'brainstem'	-1.615	0.484429
6	'visual'	-0.516853	1.87994
6	'L IPS'	-0.863259	1.98476
6	'R IPS'	-0.421851	1.39471
6	'aPCC'	-0.765791	1.55143
6	'ACC'	-2.14258	2.47575
6	'L aIns'	-1.59575	2.89808
6	'R aIns'	-2.13045	2.47197
6	'R IFJ'	0.119338	0.910072
6	'L MFG'	-2.21223	2.68443
6	'R MFG'	-4.19854	0.144773
6	'R OFC'	-1.72932	2.00427
6	'L HC'	-2.64395	0.355807
6	'R HC'	-3.65162	0.0725238
6	'L AG'	-3.2587	-0.842665
6	'R AG'	-3.52603	-0.978663
6	'PCC'	-3.5682	-1.62987
6	'L STG'	-3.95593	-0.032087
6	'R STG'	-3.69155	0.380064
6	'L SFG'	-4.47333	-0.279121
6	'R SFG'	-3.32339	-0.15907
6	'mPFC'	-3.18471	-0.123168
6	'thalamus'	-1.33095	0.946417
6	'BG'	-2.49149	0.604836
7	'brainstem'	0.683534	0.0641046
7	'visual'	2.12111	1.67263
7	'L IPS'	2.57738	1.25799
7	'R IPS'	2.53234	1.28549
7	'aPCC'	2.11759	0.761559
7	'ACC'	2.39067	0.986093
7	'L aIns'	2.57091	1.51428
7	'R aIns'	3.80381	1.50054
7	'R IFJ'	3.65206	1.49255
7	'L MFG'	1.43358	0.783957
7	'R MFG'	5.25603	1.88824
7	'R OFC'	3.16235	0.990807
7	'L HC'	0.298824	0.547626
7	'R HC'	0.294128	-0.623498
7	'L AG'	-1.65502	-1.19316
7	'R AG'	-0.80543	-2.44067
7	'PCC'	-2.16429	-1.79582
7	'L STG'	0.149058	0.131367
7	'R STG'	0.623424	-0.565477
7	'L SFG'	-0.88375	-1.85928
7	'R SFG'	0.389667	-1.50297
7	'mPFC'	-0.665155	-1.39536
7	'thalamus'	1.42289	0.124363
7	'BG'	1.18845	0.178858
8	'brainstem'	0.258633	0.444243
8	'visual'	2.19151	1.65175
8	'L IPS'	1.52317	1.25009
8	'R IPS'	1.73001	1.58296
8	'aPCC'	1.03387	1.13367
8	'ACC'	1.35313	1.37552
8	'L aIns'	1.42465	1.07863
8	'R aIns'	2.06196	1.39592
8	'R IFJ'	2.6562	2.53796
8	'L MFG'	1.63647	1.50891
8	'R MFG'	1.86561	1.46081
8	'R OFC'	2.04496	1.75611
8	'L HC'	-0.446832	0.173695
8	'R HC'	-0.373489	0.655713
8	'L AG'	-0.344574	0.936166
8	'R AG'	-1.30118	0.429547
8	'PCC'	-0.93236	0.310775
8	'L STG'	-0.367857	0.208002
8	'R STG'	-0.463399	1.50874
8	'L SFG'	-0.439813	0.441404
8	'R SFG'	-0.334768	0.130513
8	'mPFC'	-1.04059	-0.212158
8	'thalamus'	0.533027	0.482298
8	'BG'	0.254767	-0.0498154
9	'brainstem'	0.328898	0.0139542
9	'visual'	1.53737	0.644904
9	'L IPS'	1.63808	0.662029
9	'R IPS'	1.41862	0.769174
9	'aPCC'	1.71645	1.13685
9	'ACC'	1.86828	0.630599
9	'L aIns'	2.1752	0.807207
9	'R aIns'	2.45735	1.11008
9	'R IFJ'	1.94386	0.45966
9	'L MFG'	2.78201	0.650294
9	'R MFG'	1.76035	0.644547
9	'R OFC'	1.88767	0.963693
9	'L HC'	-0.591688	-0.188766
9	'R HC'	-0.360004	-0.402696
9	'L AG'	-1.4989	-0.1463
9	'R AG'	-1.11642	-0.219399
9	'PCC'	-1.81852	-0.184789
9	'L STG'	0.00164058	0.142799
9	'R STG'	-0.358348	0.252233
9	'L SFG'	-2.21354	-0.242462
9	'R SFG'	-0.842316	-0.108062
9	'mPFC'	-1.4958	-0.329691
9	'thalamus'	0.903197	-0.0388926
9	'BG'	0.723452	-0.200503
10	'brainstem'	0.708377	-0.141996
10	'visual'	2.99304	1.59942
10	'L IPS'	0.995425	0.954945
10	'R IPS'	2.21238	1.18997
10	'aPCC'	1.31356	0.438759
10	'ACC'	1.93924	1.34645
10	'L aIns'	1.7814	1.67046
10	'R aIns'	0.997415	1.6388
10	'R IFJ'	2.3757	1.13717
10	'L MFG'	0.534	1.14093
10	'R MFG'	1.14217	0.925407
10	'R OFC'	-0.157538	1.34897
10	'L HC'	-0.507247	-0.167384
10	'R HC'	-1.22119	-0.0194671
10	'L AG'	-0.904744	-0.312783
10	'R AG'	-0.301343	0.121449
10	'PCC'	-1.02822	-0.34934
10	'L STG'	-0.0890734	0.0218104
10	'R STG'	0.236929	0.043789
10	'L SFG'	-0.561976	-0.0860838
10	'R SFG'	-0.618831	0.416652
10	'mPFC'	-0.0521587	-0.707919
10	'thalamus'	0.796621	0.374889
10	'BG'	-0.28522	-0.0645729
11	'brainstem'	0.102459	-0.0833512
11	'visual'	0.491797	-0.189432
11	'L IPS'	0.564814	-0.36235
11	'R IPS'	0.649345	-0.342333
11	'aPCC'	0.627615	0.236536
11	'ACC'	1.00601	-0.0565155
11	'L aIns'	1.88954	0.230324
11	'R aIns'	0.599562	0.240856
11	'R IFJ'	3.33164	-0.467569
11	'L MFG'	1.08502	-0.101605
11	'R MFG'	1.75592	0.337555
11	'R OFC'	0.533085	-0.0158434
11	'L HC'	-0.0975518	-0.408153
11	'R HC'	-0.5026	-0.19352
11	'L AG'	-2.33746	-0.0160547
11	'R AG'	-1.90739	-0.015798
11	'PCC'	-1.4533	0.320707
11	'L STG'	-1.30788	-0.213152
11	'R STG'	-1.33535	-0.488514
11	'L SFG'	-1.27961	-0.0561136
11	'R SFG'	-0.434699	0.256164
11	'mPFC'	-1.63474	-0.080047
11	'thalamus'	0.665848	-0.954881
11	'BG'	-0.0849857	-0.565788
12	'brainstem'	0.54226	0.0130793
12	'visual'	-0.52299	0.478163
12	'L IPS'	0.83627	0.732799
12	'R IPS'	0.430741	0.641242
12	'aPCC'	1.21335	0.319747
12	'ACC'	0.203218	0.159106
12	'L aIns'	0.135209	1.04597
12	'R aIns'	0.90295	0.642671
12	'R IFJ'	0.252453	1.10959
12	'L MFG'	0.354553	0.48114
12	'R MFG'	0.729026	1.11812
12	'R OFC'	0.769245	0.39291
12	'L HC'	-1.23476	-0.735332
12	'R HC'	-1.45114	-0.976132
12	'L AG'	-1.7897	-0.307794
12	'R AG'	-1.57316	-0.420393
12	'PCC'	-1.08258	-0.544757
12	'L STG'	-1.41394	-0.106177
12	'R STG'	-1.73335	-0.12134
12	'L SFG'	-0.661515	-0.688052
12	'R SFG'	-0.722765	-0.336505
12	'mPFC'	-1.77042	-0.967736
12	'thalamus'	0.178484	0.103116
12	'BG'	-0.313692	0.0964441
13	'brainstem'	0.698281	-0.210816
13	'visual'	-0.358785	0.340225
13	'L IPS'	0.259022	0.352634
13	'R IPS'	0.758211	0.332887
13	'aPCC'	2.09834	0.88897
13	'ACC'	1.81629	-0.0459839
13	'L aIns'	2.19305	0.0704618
13	'R aIns'	1.86428	0.405475
13	'R IFJ'	1.10783	-0.0627726
13	'L MFG'	1.50101	-0.39608
13	'R MFG'	2.76789	0.492014
13	'R OFC'	2.21524	0.572987
13	'L HC'	0.873409	-0.395893
13	'R HC'	-1.29362	-0.346047
13	'L AG'	-2.06022	-0.586678
13	'R AG'	-0.2327	0.26931
13	'PCC'	0.0344495	-0.0252701
13	'L STG'	-0.245981	0.48551
13	'R STG'	-0.189771	0.466452
13	'L SFG'	-0.278614	-0.410952
13	'R SFG'	0.455585	-0.0337799
13	'mPFC'	-0.544826	-0.163715
13	'thalamus'	1.5235	-0.126486
13	'BG'	1.12658	-0.125692
14	'brainstem'	-0.29771	-0.13724
14	'visual'	0.577414	0.653231
14	'L IPS'	0.0867004	0.805744
14	'R IPS'	0.911503	0.856998
14	'aPCC'	-0.824622	0.138998
14	'ACC'	-0.377678	0.437897
14	'L aIns'	-0.152414	0.641008
14	'R aIns'	-0.239339	0.763842
14	'R IFJ'	1.45626	0.956531
14	'L MFG'	0.282548	0.503199
14	'R MFG'	0.767212	0.0937247
14	'R OFC'	0.14897	0.876753
14	'L HC'	-1.45185	-0.629896
14	'R HC'	-0.83315	-0.460555
14	'L AG'	-0.389702	-0.70801
14	'R AG'	0.482411	-0.736186
14	'PCC'	-2.13603	-1.01517
14	'L STG'	-0.380419	-0.227199
14	'R STG'	-0.0863524	-0.423558
14	'L SFG'	-1.16114	-0.984952
14	'R SFG'	0.678789	-0.0166176
14	'mPFC'	-0.679608	-0.457613
14	'thalamus'	-0.0115656	0.152868
14	'BG'	0.0433218	-0.0577543
15	'brainstem'	0.541612	-0.113862
15	'visual'	0.992352	0.226466
15	'L IPS'	0.754731	0.367179
15	'R IPS'	1.46472	0.612806
15	'aPCC'	0.226491	-0.299729
15	'ACC'	1.08344	0.25124
15	'L aIns'	2.96385	1.465
15	'R aIns'	2.32717	1.17005
15	'R IFJ'	3.20947	0.788634
15	'L MFG'	1.26954	0.309017
15	'R MFG'	1.38988	0.496647
15	'R OFC'	2.30438	1.03803
15	'L HC'	-1.21543	-0.344042
15	'R HC'	-0.611839	-0.263572
15	'L AG'	-1.69889	-0.810382
15	'R AG'	-2.04963	-1.00466
15	'PCC'	-1.85661	-0.944948
15	'L STG'	-1.08125	-0.450287
15	'R STG'	-0.551222	-0.394551
15	'L SFG'	-2.35731	-1.16624
15	'R SFG'	-0.661478	-0.184424
15	'mPFC'	-2.04834	-1.24575
15	'thalamus'	0.135228	-0.302943
15	'BG'	0.371259	-0.222757
16	'brainstem'	0.35528	0.0796417
16	'visual'	1.49592	1.16585
16	'L IPS'	2.13838	1.18949
16	'R IPS'	1.52164	0.675807
16	'aPCC'	2.47862	0.322338
16	'ACC'	1.94435	0.972111
16	'L aIns'	1.36027	1.11894
16	'R aIns'	1.96697	1.32447
16	'R IFJ'	0.946253	0.735655
16	'L MFG'	1.86207	1.33984
16	'R MFG'	0.921436	0.637329
16	'R OFC'	1.92348	1.24384
16	'L HC'	-0.208938	0.110227
16	'R HC'	0.891125	0.373429
16	'L AG'	-0.506878	-0.679031
16	'R AG'	0.0792362	-0.499206
16	'PCC'	0.378079	-0.776702
16	'L STG'	-0.0692384	-0.19046
16	'R STG'	0.862893	-0.170872
16	'L SFG'	-0.192001	-0.194223
16	'R SFG'	0.263621	0.259164
16	'mPFC'	0.436326	-0.562395
16	'thalamus'	0.73632	0.237649
16	'BG'	0.38498	0.0798345
17	'brainstem'	0.44413	0.269031
17	'visual'	0.100693	0.00990536
17	'L IPS'	0.558906	0.196556
17	'R IPS'	1.83549	1.0909
17	'aPCC'	0.437791	0.31015
17	'ACC'	1.25421	0.567092
17	'L aIns'	0.953146	0.732324
17	'R aIns'	1.49757	0.896666
17	'R IFJ'	2.72112	1.91742
17	'L MFG'	0.961009	0.787537
17	'R MFG'	1.96072	1.2182
17	'R OFC'	1.68832	1.05409
17	'L HC'	-1.14698	-0.749486
17	'R HC'	-1.23246	-0.594908
17	'L AG'	-2.12287	-1.06559
17	'R AG'	-0.74202	-0.422233
17	'PCC'	-1.53447	-0.865757
17	'L STG'	-0.961508	-0.519588
17	'R STG'	-0.713821	-0.250797
17	'L SFG'	-1.24506	-0.820153
17	'R SFG'	-0.697548	-0.287005
17	'mPFC'	-1.79823	-1.131
17	'thalamus'	0.324003	0.123407
17	'BG'	0.0169508	-0.0500607
18	'brainstem'	0.423796	0.358541
18	'visual'	1.56332	1.65768
18	'L IPS'	1.54541	1.26043
18	'R IPS'	2.08358	2.22449
18	'aPCC'	2.2638	1.68852
18	'ACC'	2.90036	1.62745
18	'L aIns'	2.75337	1.72831
18	'R aIns'	1.93504	1.79788
18	'R IFJ'	0.589256	1.1542
18	'L MFG'	2.18899	1.43172
18	'R MFG'	1.40365	1.38534
18	'R OFC'	1.71199	1.489
18	'L HC'	-1.27517	-0.536442
18	'R HC'	-0.862666	-0.254933
18	'L AG'	-1.86397	-0.851217
18	'R AG'	-0.113739	-0.225983
18	'PCC'	-1.60824	-0.857414
18	'L STG'	-0.634408	-0.386466
18	'R STG'	0.415843	0.369073
18	'L SFG'	-1.18515	-1.00164
18	'R SFG'	0.435911	0.807587
18	'mPFC'	-0.963888	-0.616233
18	'thalamus'	1.12479	0.62111
18	'BG'	0.651987	0.268345
19	'brainstem'	0.475567	-0.209357
19	'visual'	1.88959	1.73889
19	'L IPS'	2.41896	1.84713
19	'R IPS'	1.98142	2.29777
19	'aPCC'	1.69334	0.449964
19	'ACC'	2.73992	1.90031
19	'L aIns'	0.955235	0.963611
19	'R aIns'	0.708929	1.09273
19	'R IFJ'	2.00046	2.41052
19	'L MFG'	1.04382	1.21007
19	'R MFG'	1.45733	0.196058
19	'R OFC'	0.801327	0.749957
19	'L HC'	-0.49279	0.366113
19	'R HC'	1.27699	-0.286058
19	'L AG'	-1.05583	-1.18195
19	'R AG'	1.8313	0.295612
19	'PCC'	-2.12021	-0.850976
19	'L STG'	0.538681	-0.127731
19	'R STG'	0.682106	0.145725
19	'L SFG'	-3.99559	-1.12853
19	'R SFG'	1.51328	0.640678
19	'mPFC'	-1.56977	-0.259874
19	'thalamus'	-0.230393	0.379463
19	'BG'	-1.39704	-0.541707
20	'brainstem'	-0.529502	0.205583
20	'visual'	1.9158	1.11444
20	'L IPS'	1.74323	1.33995
20	'R IPS'	0.930417	0.989539
20	'aPCC'	1.37324	0.717041
20	'ACC'	2.18405	1.01688
20	'L aIns'	1.63679	1.07662
20	'R aIns'	1.27692	0.748142
20	'R IFJ'	1.78652	1.15758
20	'L MFG'	2.36941	1.56306
20	'R MFG'	1.20973	0.664303
20	'R OFC'	1.58863	0.613125
20	'L HC'	-1.17282	-1.31515
20	'R HC'	-1.33	-1.48079
20	'L AG'	-0.329255	-0.42206
20	'R AG'	-0.890153	-0.668118
20	'PCC'	-0.577685	-0.984816
20	'L STG'	-0.1368	-0.546997
20	'R STG'	-0.225739	-0.444722
20	'L SFG'	-0.00978495	-0.320051
20	'R SFG'	-0.326538	-0.214118
20	'mPFC'	-0.0818832	-0.473031
20	'thalamus'	0.851932	0.0956646
20	'BG'	0.779469	-0.486841
21	'brainstem'	-0.376742	0.416992
21	'visual'	-1.13527	0.205883
21	'L IPS'	2.0323	0.556467
21	'R IPS'	1.5582	0.665217
21	'aPCC'	0.870449	0.53588
21	'ACC'	0.135759	0.547502
21	'L aIns'	1.75416	0.851802
21	'R aIns'	1.55679	1.14624
21	'R IFJ'	2.12771	1.0846
21	'L MFG'	1.54219	0.242574
21	'R MFG'	1.20115	0.598916
21	'R OFC'	1.72769	1.01541
21	'L HC'	-2.20726	0.269763
21	'R HC'	-3.22551	-0.66214
21	'L AG'	-2.02991	-0.527309
21	'R AG'	-1.4159	-0.425108
21	'PCC'	-3.21291	-0.968527
21	'L STG'	-0.968582	-0.162889
21	'R STG'	-0.63678	0.373074
21	'L SFG'	-1.50174	-0.539061
21	'R SFG'	-2.39235	-0.723045
21	'mPFC'	-1.82125	-0.515299
21	'thalamus'	-0.446253	0.0609319
21	'BG'	-0.369745	-0.0620974
22	'brainstem'	0.906914	0.0349987
22	'visual'	0.449502	0.339203
22	'L IPS'	1.16838	-0.333675
22	'R IPS'	1.1817	-0.0262562
22	'aPCC'	2.34405	-0.404409
22	'ACC'	1.52357	0.478811
22	'L aIns'	0.721203	0.68965
22	'R aIns'	0.826	0.697462
22	'R IFJ'	1.81366	0.865794
22	'L MFG'	1.25567	-0.0368173
22	'R MFG'	1.1902	0.121421
22	'R OFC'	0.834667	0.397454
22	'L HC'	-1.76332	-0.243501
22	'R HC'	-1.99249	-0.265809
22	'L AG'	-1.37786	-0.497974
22	'R AG'	-0.365987	-0.5825
22	'PCC'	-1.09684	0.130856
22	'L STG'	-0.820385	0.310921
22	'R STG'	-1.02269	0.348794
22	'L SFG'	-0.96695	-0.512199
22	'R SFG'	-0.0702123	0.00416149
22	'mPFC'	-0.866358	-0.109132
22	'thalamus'	0.750518	-0.524061
22	'BG'	0.393039	-0.00663338
23	'brainstem'	0.286976	0.350104
23	'visual'	1.58084	1.7151
23	'L IPS'	1.37576	1.37262
23	'R IPS'	1.03279	1.59731
23	'aPCC'	0.578042	1.03008
23	'ACC'	2.08459	1.78766
23	'L aIns'	1.63122	1.88577
23	'R aIns'	1.40698	1.62498
23	'R IFJ'	1.31559	1.71658
23	'L MFG'	2.05714	1.71861
23	'R MFG'	1.11108	1.4353
23	'R OFC'	1.05488	1.16271
23	'L HC'	-0.788718	-0.0415704
23	'R HC'	-1.11611	-0.659017
23	'L AG'	-0.512107	-0.399579
23	'R AG'	-1.1915	-0.642855
23	'PCC'	-0.744648	-0.50957
23	'L STG'	-1.08945	-0.293954
23	'R STG'	-1.13931	-0.138975
23	'L SFG'	-0.490547	-0.38343
23	'R SFG'	-0.561589	0.169289
23	'mPFC'	-0.944509	-0.61997
23	'thalamus'	0.337053	0.490013
23	'BG'	-0.245313	-0.150817
24	'brainstem'	0.723967	-0.0350185
24	'visual'	0.951512	-0.985726
24	'L IPS'	1.76698	-1.3698
24	'R IPS'	1.97535	-1.89465
24	'aPCC'	1.42872	-0.991608
24	'ACC'	1.9363	-1.14999
24	'L aIns'	1.46349	-0.794264
24	'R aIns'	1.82149	-1.45938
24	'R IFJ'	4.30558	-1.76059
24	'L MFG'	1.76194	-0.704488
24	'R MFG'	3.20628	-0.360654
24	'R OFC'	1.8096	-2.36058
24	'L HC'	-0.849809	-0.860938
24	'R HC'	-1.21663	-2.94267
24	'L AG'	-0.806803	-2.6572
24	'R AG'	-1.23232	-1.49266
24	'PCC'	0.353945	-1.42981
24	'L STG'	-0.327337	-1.33024
24	'R STG'	-0.152637	-1.77214
24	'L SFG'	-0.265144	-0.607215
24	'R SFG'	0.327261	-1.44187
24	'mPFC'	-1.14821	-1.20865
24	'thalamus'	1.11219	-1.53031
24	'BG'	0.298982	-1.62436
25	'brainstem'	1.86003	0.0486934
25	'visual'	3.19721	0.98297
25	'L IPS'	3.69914	0.802632
25	'R IPS'	2.71311	0.416533
25	'aPCC'	3.06554	0.268461
25	'ACC'	2.51595	1.10943
25	'L aIns'	1.7925	0.821485
25	'R aIns'	2.4731	1.05822
25	'R IFJ'	3.37914	0.939473
25	'L MFG'	2.21366	0.586425
25	'R MFG'	2.20505	0.765261
25	'R OFC'	2.21196	0.750898
25	'L HC'	-0.0135042	-1.37447
25	'R HC'	0.195565	-1.09209
25	'L AG'	-0.473909	0.0835775
25	'R AG'	1.4635	0.40992
25	'PCC'	-0.0149762	-0.517682
25	'L STG'	-0.138741	-0.166116
25	'R STG'	0.222094	-0.0352275
25	'L SFG'	-1.09262	-0.864808
25	'R SFG'	0.432117	0.531467
25	'mPFC'	-0.146267	-0.144077
25	'thalamus'	1.90748	0.327926
25	'BG'	0.0596377	-0.392766

## Sheet: 7B
Subject	ROI	% signal change, recognized scrambled objects	% signal change, unrecognized scrambled objects
1	'EVC’	NA	NA
1	'VTC’	-0.524508	0.454707
2	'EVC’	0.0415596	1.34447
2	'VTC’	-0.27936	0.559074
3	'EVC’	1.52171	2.32183
3	'VTC’	1.35611	1.33867
4	'EVC’	0.110657	1.38679
4	'VTC’	-0.195288	0.371866
5	'EVC’	2.08111	0.872943
5	'VTC’	3.14271	0.861558
6	'EVC’	-0.402748	2.31356
6	'VTC’	-1.28859	0.858734
7	'EVC’	1.73001	1.55848
7	'VTC’	0.814512	1.62373
8	'EVC’	2.15207	1.83351
8	'VTC’	0.773196	0.685504
9	'EVC’	0.767678	0.438468
9	'VTC’	0.743497	0.412019
10	'EVC’	3.35248	1.66968
10	'VTC’	1.98754	0.813493
11	'EVC’	-0.582808	-0.317252
11	'VTC’	0.323369	-0.0781285
12	'EVC’	NA	NA
12	'VTC’	-0.607602	0.679113
13	'EVC’	0.899244	1.4179
13	'VTC’	-0.489306	0.347583
14	'EVC’	0.434948	0.598753
14	'VTC’	0.0977858	0.293722
15	'EVC’	1.5006	0.421563
15	'VTC’	0.795942	0.0513846
16	'EVC’	1.70385	1.43383
16	'VTC’	1.0552	0.146326
17	'EVC’	-0.602317	-0.649834
17	'VTC’	-0.934931	-0.206432
18	'EVC’	0.614264	1.06577
18	'VTC’	0.0449566	0.325143
19	'EVC’	0.997411	0.897751
19	'VTC’	0.819354	0.794532
20	'EVC’	1.77838	1.14165
20	'VTC’	0.658372	0.284732
21	'EVC’	-1.11462	-0.0481434
21	'VTC’	-1.41326	-0.0113868
22	'EVC’	1.60834	0.62551
22	'VTC’	-0.891511	0.0505345
23	'EVC’	2.10931	1.81226
23	'VTC’	1.85093	1.59516
24	'EVC’	0.165263	-1.26599
24	'VTC’	1.31497	-1.55289
25	'EVC’	3.73219	0.960478
25	'VTC’	0.991276	-0.283891

## Sheet: 7C
Subject	ROI	category decoding accuracy, scrambled objects
1	'brainstem'	21.8407
1	'visual'	26.0989
1	'L IPS'	22.2527
1	'R IPS'	35.0275
1	'aPCC'	29.9451
1	'ACC'	27.3352
1	'L aIns'	29.6703
1	'R aIns'	25.8242
1	'R IFJ'	18.544
1	'L MFG'	42.4451
1	'R MFG'	27.7473
1	'R OFC'	34.8901
1	'L HC'	21.978
1	'R HC'	18.2692
1	'L AG'	26.0989
1	'R AG'	35.3022
1	'PCC'	14.6978
1	'L STG'	25.6868
1	'R STG'	20.0549
1	'L SFG'	23.9011
1	'R SFG'	37.2253
1	'mPFC'	16.3462
1	'thalamus'	18.2692
1	'BG'	21.978
2	'brainstem'	15.9091
2	'visual'	38.6364
2	'L IPS'	27.2727
2	'R IPS'	47.7273
2	'aPCC'	31.8182
2	'ACC'	43.1818
2	'L aIns'	34.0909
2	'R aIns'	31.8182
2	'R IFJ'	29.5455
2	'L MFG'	20.4545
2	'R MFG'	29.5455
2	'R OFC'	22.7273
2	'L HC'	18.1818
2	'R HC'	29.5455
2	'L AG'	18.1818
2	'R AG'	36.3636
2	'PCC'	38.6364
2	'L STG'	27.2727
2	'R STG'	27.2727
2	'L SFG'	38.6364
2	'R SFG'	22.7273
2	'mPFC'	27.2727
2	'thalamus'	29.5455
2	'BG'	13.6364
3	'brainstem'	21.6667
3	'visual'	31.6667
3	'L IPS'	33.3333
3	'R IPS'	28.3333
3	'aPCC'	26.6667
3	'ACC'	35
3	'L aIns'	23.3333
3	'R aIns'	30
3	'R IFJ'	25
3	'L MFG'	46.6667
3	'R MFG'	26.6667
3	'R OFC'	28.3333
3	'L HC'	31.6667
3	'R HC'	25
3	'L AG'	23.3333
3	'R AG'	35
3	'PCC'	36.6667
3	'L STG'	20
3	'R STG'	28.3333
3	'L SFG'	20
3	'R SFG'	25
3	'mPFC'	33.3333
3	'thalamus'	25
3	'BG'	13.3333
4	'brainstem'	18.3333
4	'visual'	28.3333
4	'L IPS'	40
4	'R IPS'	31.6667
4	'aPCC'	25
4	'ACC'	35
4	'L aIns'	38.3333
4	'R aIns'	28.3333
4	'R IFJ'	11.6667
4	'L MFG'	28.3333
4	'R MFG'	26.6667
4	'R OFC'	31.6667
4	'L HC'	28.3333
4	'R HC'	23.3333
4	'L AG'	26.6667
4	'R AG'	16.6667
4	'PCC'	18.3333
4	'L STG'	21.6667
4	'R STG'	31.6667
4	'L SFG'	35
4	'R SFG'	21.6667
4	'mPFC'	31.6667
4	'thalamus'	35
4	'BG'	21.6667
5	'brainstem'	18.8095
5	'visual'	41.3095
5	'L IPS'	39.6429
5	'R IPS'	24.2857
5	'aPCC'	25.7143
5	'ACC'	25.7143
5	'L aIns'	15.5952
5	'R aIns'	32.8571
5	'R IFJ'	29.5238
5	'L MFG'	30.9524
5	'R MFG'	26.1905
5	'R OFC'	29.2857
5	'L HC'	27.0238
5	'R HC'	20.7143
5	'L AG'	34.5238
5	'R AG'	27.2619
5	'PCC'	30.9524
5	'L STG'	37.8571
5	'R STG'	20.4762
5	'L SFG'	22.619
5	'R SFG'	27.5
5	'mPFC'	22.619
5	'thalamus'	20.5952
5	'BG'	20.4762
6	'brainstem'	27.0833
6	'visual'	37.5
6	'L IPS'	25
6	'R IPS'	18.75
6	'aPCC'	18.75
6	'ACC'	29.1667
6	'L aIns'	29.1667
6	'R aIns'	14.5833
6	'R IFJ'	31.25
6	'L MFG'	33.3333
6	'R MFG'	33.3333
6	'R OFC'	20.8333
6	'L HC'	41.6667
6	'R HC'	22.9167
6	'L AG'	31.25
6	'R AG'	29.1667
6	'PCC'	25
6	'L STG'	20.8333
6	'R STG'	22.9167
6	'L SFG'	33.3333
6	'R SFG'	31.25
6	'mPFC'	45.8333
6	'thalamus'	12.5
6	'BG'	18.75
7	'brainstem'	15.3846
7	'visual'	17.3077
7	'L IPS'	15.3846
7	'R IPS'	25
7	'aPCC'	25
7	'ACC'	23.0769
7	'L aIns'	34.6154
7	'R aIns'	21.1538
7	'R IFJ'	32.6923
7	'L MFG'	23.0769
7	'R MFG'	30.7692
7	'R OFC'	25
7	'L HC'	25
7	'R HC'	17.3077
7	'L AG'	21.1538
7	'R AG'	15.3846
7	'PCC'	15.3846
7	'L STG'	13.4615
7	'R STG'	23.0769
7	'L SFG'	38.4615
7	'R SFG'	19.2308
7	'mPFC'	32.6923
7	'thalamus'	23.0769
7	'BG'	26.9231
8	'brainstem'	20
8	'visual'	51.6667
8	'L IPS'	53.3333
8	'R IPS'	55
8	'aPCC'	51.6667
8	'ACC'	53.3333
8	'L aIns'	30
8	'R aIns'	38.3333
8	'R IFJ'	46.6667
8	'L MFG'	61.6667
8	'R MFG'	56.6667
8	'R OFC'	41.6667
8	'L HC'	26.6667
8	'R HC'	23.3333
8	'L AG'	53.3333
8	'R AG'	46.6667
8	'PCC'	60
8	'L STG'	45
8	'R STG'	26.6667
8	'L SFG'	40
8	'R SFG'	36.6667
8	'mPFC'	33.3333
8	'thalamus'	28.3333
8	'BG'	25
9	'brainstem'	25
9	'visual'	28.3333
9	'L IPS'	36.6667
9	'R IPS'	30
9	'aPCC'	28.3333
9	'ACC'	31.6667
9	'L aIns'	33.3333
9	'R aIns'	26.6667
9	'R IFJ'	25
9	'L MFG'	28.3333
9	'R MFG'	31.6667
9	'R OFC'	21.6667
9	'L HC'	21.6667
9	'R HC'	25
9	'L AG'	23.3333
9	'R AG'	26.6667
9	'PCC'	23.3333
9	'L STG'	16.6667
9	'R STG'	30
9	'L SFG'	21.6667
9	'R SFG'	21.6667
9	'mPFC'	28.3333
9	'thalamus'	31.6667
9	'BG'	20
10	'brainstem'	33.3333
10	'visual'	38.3333
10	'L IPS'	31.6667
10	'R IPS'	30
10	'aPCC'	21.6667
10	'ACC'	33.3333
10	'L aIns'	26.6667
10	'R aIns'	20
10	'R IFJ'	36.6667
10	'L MFG'	33.3333
10	'R MFG'	43.3333
10	'R OFC'	33.3333
10	'L HC'	28.3333
10	'R HC'	31.6667
10	'L AG'	30
10	'R AG'	35
10	'PCC'	18.3333
10	'L STG'	26.6667
10	'R STG'	35
10	'L SFG'	16.6667
10	'R SFG'	23.3333
10	'mPFC'	30
10	'thalamus'	20
10	'BG'	26.6667
11	'brainstem'	19.0476
11	'visual'	27.381
11	'L IPS'	24.2857
11	'R IPS'	27.381
11	'aPCC'	20.8333
11	'ACC'	22.5
11	'L aIns'	20.5952
11	'R aIns'	27.5
11	'R IFJ'	31.3095
11	'L MFG'	13.9286
11	'R MFG'	35.7143
11	'R OFC'	31.0714
11	'L HC'	29.0476
11	'R HC'	17.1429
11	'L AG'	22.381
11	'R AG'	20.7143
11	'PCC'	27.7381
11	'L STG'	12.2619
11	'R STG'	19.1667
11	'L SFG'	18.9286
11	'R SFG'	10.4762
11	'mPFC'	13.9286
11	'thalamus'	24.4048
11	'BG'	20.7143
12	'brainstem'	22.9762
12	'visual'	31.4286
12	'L IPS'	33.6905
12	'R IPS'	33.5714
12	'aPCC'	21.3095
12	'ACC'	37.1429
12	'L aIns'	24.6429
12	'R aIns'	33.4524
12	'R IFJ'	35.4762
12	'L MFG'	33.6905
12	'R MFG'	42.2619
12	'R OFC'	28.0952
12	'L HC'	29.7619
12	'R HC'	19.1667
12	'L AG'	41.9048
12	'R AG'	38.6905
12	'PCC'	19.0476
12	'L STG'	28.2143
12	'R STG'	33.4524
12	'L SFG'	26.1905
12	'R SFG'	27.9762
12	'mPFC'	31.3095
12	'thalamus'	22.9762
12	'BG'	29.6429
13	'brainstem'	25.3663
13	'visual'	28.7546
13	'L IPS'	23.4203
13	'R IPS'	18.9789
13	'aPCC'	23.283
13	'ACC'	36.6071
13	'L aIns'	15.4304
13	'R aIns'	40.3388
13	'R IFJ'	21.1996
13	'L MFG'	24.9084
13	'R MFG'	30.8379
13	'R OFC'	26.8773
13	'L HC'	25.206
13	'R HC'	28.7546
13	'L AG'	26.5339
13	'R AG'	26.2363
13	'PCC'	32.326
13	'L STG'	17.033
13	'R STG'	18.6813
13	'L SFG'	32.1658
13	'R SFG'	26.6712
13	'mPFC'	30.2427
13	'thalamus'	29.6932
13	'BG'	40.2473
14	'brainstem'	18.3333
14	'visual'	35
14	'L IPS'	26.6667
14	'R IPS'	23.3333
14	'aPCC'	28.3333
14	'ACC'	20
14	'L aIns'	25
14	'R aIns'	20
14	'R IFJ'	31.6667
14	'L MFG'	36.6667
14	'R MFG'	26.6667
14	'R OFC'	18.3333
14	'L HC'	26.6667
14	'R HC'	28.3333
14	'L AG'	23.3333
14	'R AG'	23.3333
14	'PCC'	16.6667
14	'L STG'	20
14	'R STG'	26.6667
14	'L SFG'	30
14	'R SFG'	25
14	'mPFC'	23.3333
14	'thalamus'	13.3333
14	'BG'	21.6667
15	'brainstem'	26.6667
15	'visual'	26.6667
15	'L IPS'	43.3333
15	'R IPS'	36.6667
15	'aPCC'	30
15	'ACC'	33.3333
15	'L aIns'	33.3333
15	'R aIns'	20
15	'R IFJ'	20
15	'L MFG'	31.6667
15	'R MFG'	31.6667
15	'R OFC'	26.6667
15	'L HC'	28.3333
15	'R HC'	31.6667
15	'L AG'	38.3333
15	'R AG'	25
15	'PCC'	30
15	'L STG'	30
15	'R STG'	28.3333
15	'L SFG'	28.3333
15	'R SFG'	23.3333
15	'mPFC'	38.3333
15	'thalamus'	20
15	'BG'	25
16	'brainstem'	28.3333
16	'visual'	16.6667
16	'L IPS'	25
16	'R IPS'	36.6667
16	'aPCC'	21.6667
16	'ACC'	23.3333
16	'L aIns'	25
16	'R aIns'	30
16	'R IFJ'	31.6667
16	'L MFG'	21.6667
16	'R MFG'	20
16	'R OFC'	23.3333
16	'L HC'	16.6667
16	'R HC'	21.6667
16	'L AG'	16.6667
16	'R AG'	20
16	'PCC'	23.3333
16	'L STG'	16.6667
16	'R STG'	26.6667
16	'L SFG'	20
16	'R SFG'	18.3333
16	'mPFC'	26.6667
16	'thalamus'	18.3333
16	'BG'	31.6667
17	'brainstem'	30
17	'visual'	33.3333
17	'L IPS'	20
17	'R IPS'	20
17	'aPCC'	21.6667
17	'ACC'	25
17	'L aIns'	16.6667
17	'R aIns'	23.3333
17	'R IFJ'	21.6667
17	'L MFG'	35
17	'R MFG'	31.6667
17	'R OFC'	26.6667
17	'L HC'	20
17	'R HC'	25
17	'L AG'	38.3333
17	'R AG'	23.3333
17	'PCC'	21.6667
17	'L STG'	38.3333
17	'R STG'	26.6667
17	'L SFG'	25
17	'R SFG'	33.3333
17	'mPFC'	28.3333
17	'thalamus'	10
17	'BG'	30
18	'brainstem'	30
18	'visual'	31.6667
18	'L IPS'	38.3333
18	'R IPS'	36.6667
18	'aPCC'	45
18	'ACC'	58.3333
18	'L aIns'	35
18	'R aIns'	36.6667
18	'R IFJ'	38.3333
18	'L MFG'	40
18	'R MFG'	38.3333
18	'R OFC'	33.3333
18	'L HC'	28.3333
18	'R HC'	20
18	'L AG'	26.6667
18	'R AG'	31.6667
18	'PCC'	35
18	'L STG'	31.6667
18	'R STG'	30
18	'L SFG'	18.3333
18	'R SFG'	35
18	'mPFC'	35
18	'thalamus'	18.3333
18	'BG'	35
19	'brainstem'	28.3333
19	'visual'	35
19	'L IPS'	28.3333
19	'R IPS'	40
19	'aPCC'	36.6667
19	'ACC'	41.6667
19	'L aIns'	28.3333
19	'R aIns'	40
19	'R IFJ'	46.6667
19	'L MFG'	38.3333
19	'R MFG'	40
19	'R OFC'	43.3333
19	'L HC'	21.6667
19	'R HC'	36.6667
19	'L AG'	26.6667
19	'R AG'	46.6667
19	'PCC'	28.3333
19	'L STG'	26.6667
19	'R STG'	38.3333
19	'L SFG'	21.6667
19	'R SFG'	41.6667
19	'mPFC'	30
19	'thalamus'	30
19	'BG'	35
20	'brainstem'	31.9444
20	'visual'	43.0556
20	'L IPS'	45.8333
20	'R IPS'	37.5
20	'aPCC'	22.2222
20	'ACC'	29.1667
20	'L aIns'	26.3889
20	'R aIns'	34.7222
20	'R IFJ'	31.9444
20	'L MFG'	29.1667
20	'R MFG'	26.3889
20	'R OFC'	40.2778
20	'L HC'	27.7778
20	'R HC'	12.5
20	'L AG'	27.7778
20	'R AG'	26.3889
20	'PCC'	33.3333
20	'L STG'	29.1667
20	'R STG'	26.3889
20	'L SFG'	29.1667
20	'R SFG'	29.1667
20	'mPFC'	29.1667
20	'thalamus'	22.2222
20	'BG'	26.3889
21	'brainstem'	28.5714
21	'visual'	35.7143
21	'L IPS'	26.7857
21	'R IPS'	35.7143
21	'aPCC'	28.5714
21	'ACC'	26.7857
21	'L aIns'	28.5714
21	'R aIns'	26.7857
21	'R IFJ'	28.5714
21	'L MFG'	28.5714
21	'R MFG'	26.7857
21	'R OFC'	26.7857
21	'L HC'	25
21	'R HC'	23.2143
21	'L AG'	25
21	'R AG'	28.5714
21	'PCC'	23.2143
21	'L STG'	32.1429
21	'R STG'	35.7143
21	'L SFG'	39.2857
21	'R SFG'	28.5714
21	'mPFC'	30.3571
21	'thalamus'	37.5
21	'BG'	41.0714
22	'brainstem'	21.6667
22	'visual'	33.3333
22	'L IPS'	31.6667
22	'R IPS'	30
22	'aPCC'	31.6667
22	'ACC'	36.6667
22	'L aIns'	35
22	'R aIns'	23.3333
22	'R IFJ'	28.3333
22	'L MFG'	41.6667
22	'R MFG'	20
22	'R OFC'	25
22	'L HC'	21.6667
22	'R HC'	35
22	'L AG'	25
22	'R AG'	30
22	'PCC'	31.6667
22	'L STG'	18.3333
22	'R STG'	41.6667
22	'L SFG'	16.6667
22	'R SFG'	31.6667
22	'mPFC'	26.6667
22	'thalamus'	31.6667
22	'BG'	38.3333
23	'brainstem'	30
23	'visual'	43.3333
23	'L IPS'	38.3333
23	'R IPS'	38.3333
23	'aPCC'	45
23	'ACC'	53.3333
23	'L aIns'	46.6667
23	'R aIns'	38.3333
23	'R IFJ'	35
23	'L MFG'	41.6667
23	'R MFG'	36.6667
23	'R OFC'	41.6667
23	'L HC'	25
23	'R HC'	28.3333
23	'L AG'	48.3333
23	'R AG'	40
23	'PCC'	41.6667
23	'L STG'	28.3333
23	'R STG'	28.3333
23	'L SFG'	55
23	'R SFG'	45
23	'mPFC'	45
23	'thalamus'	38.3333
23	'BG'	31.6667
24	'brainstem'	31.8182
24	'visual'	36.3636
24	'L IPS'	36.3636
24	'R IPS'	31.8182
24	'aPCC'	18.1818
24	'ACC'	20.4545
24	'L aIns'	25
24	'R aIns'	25
24	'R IFJ'	29.5455
24	'L MFG'	38.6364
24	'R MFG'	27.2727
24	'R OFC'	20.4545
24	'L HC'	25
24	'R HC'	27.2727
24	'L AG'	25
24	'R AG'	22.7273
24	'PCC'	22.7273
24	'L STG'	40.9091
24	'R STG'	15.9091
24	'L SFG'	31.8182
24	'R SFG'	45.4545
24	'mPFC'	31.8182
24	'thalamus'	31.8182
24	'BG'	36.3636
25	'brainstem'	45
25	'visual'	38.3333
25	'L IPS'	28.3333
25	'R IPS'	38.3333
25	'aPCC'	35
25	'ACC'	30
25	'L aIns'	36.6667
25	'R aIns'	16.6667
25	'R IFJ'	31.6667
25	'L MFG'	45
25	'R MFG'	35
25	'R OFC'	36.6667
25	'L HC'	23.3333
25	'R HC'	28.3333
25	'L AG'	28.3333
25	'R AG'	33.3333
25	'PCC'	46.6667
25	'L STG'	20
25	'R STG'	25
25	'L SFG'	36.6667
25	'R SFG'	30
25	'mPFC'	33.3333
25	'thalamus'	51.6667
25	'BG'	38.3333

[truncated: 9 more sheets: 7D, S1A, S1B, S1C, S1D, S2E, S3A, S3B, S4B]
